# Supplementary material for: Novel treatment-specific causal biomarkers for colorectal cancer by omics integration
Source: NAR Genom Bioinform. 2025 Jun 19;7(2):lqaf053. doi: 10.1093/nargab/lqaf053 (PMC12204401; doi:10.1093/nargab/lqaf053)
Supplement: lqaf053_Supplemental_Files [file lqaf053_supplemental_files.zip]

Archive with 2 entries (2 files):
- Data_Table_S1_ cell_abundances.csv
- Supplementary_AY_etal.docx
