# Supplementary material for: Novel treatment-specific causal biomarkers for colorectal cancer by omics integration
Source: NAR Genom Bioinform. 2025 Jun 19;7(2):lqaf053. doi: 10.1093/nargab/lqaf053 (PMC12204401; doi:10.1093/nargab/lqaf053)
Supplement: lqaf053_Supplemental_Files [file lqaf053_supplemental_files.zip › Data_Table_S1_ cell_abundances.csv]

Mixture	B cells naive	B cells memory	Plasma cells	T cells CD8	T cells CD4 naive	T cells CD4 memory resting	T cells CD4 memory activated	T cells follicular helper	T cells regulatory (Tregs)	T cells gamma delta	NK cells resting	NK cells activated	Monocytes	Macrophages M0	Macrophages M1	Macrophages M2	Dendritic cells resting	Dendritic cells activated	Mast cells resting	Mast cells activated	Eosinophils	Neutrophils	P-value	Correlation	RMSE	Absolute score (sig.score)
1	0.399702022	0	0.202523107	0	0	0.743992963	0.126772023	0.007943709	0	0	0.082289619	0	0.027107344	0.402029657	0	0.138439183	0	0.061091335	0	0.139396576	0	0	0.008	0.314801579	0.956763175	2.331287539
2	0.249799099	0	0.431578965	0	0	0.453689542	0.265276663	0	0	0	0.108908555	0	0	0.712992425	0.09885554	0.043956097	0	0	0	0.289688043	0.001015633	0	0.008	0.332351058	0.951059458	2.655760562
3	0.23512678	0	0.356774678	0	0	0.834407769	0.182969738	0	0	0	0.066695465	0	0	0.398571996	0	0.20101003	0	0	0	0.348747629	0	0.004656046	0.01	0.305949889	0.961095328	2.62896013
4	0.056856386	0	0.250987294	0.026206165	0	0.117647885	0.285701926	0	0	0	0.096779203	0	0	0.475295639	0	0.087486968	0	0	0	0.037856619	0	0	0.062	0.141952922	1.042085799	1.434818084
5	0.09114172	0	0.218109918	0	0	0.535564792	0.008212955	0	0	0	0.140633549	0	0	0.448436069	0	0.013669274	0	0.054343767	0	0.326872332	0	0.009655433	0.016	0.223685907	1.002782135	1.846639809
6	0.039729971	0	0.134033974	0.008189133	0	0.846314525	0.121018073	0	0	0	0.273917038	0	0.090800364	0.363644652	0.007663271	0	0	0	0	0.308446657	0.117384847	0.196504847	0.068	0.133967824	1.035801471	2.507647352
7	0.611141559	0	0.297348553	0.215019372	0	0.590438203	0.03382581	0.143437448	0	0	0.16003275	0	0.088739082	0.64813162	0.01326228	0.006297339	0	0	0	1.385082373	0	0.045003102	0.016	0.236785317	1.011379818	4.237759491
8	0.209953849	0	0.339457895	0	0	0.995094201	0.114095425	0.04518444	0	0	0.242219806	0	0.075171527	0.258251883	0	0.143645752	0	0.060783158	0	0.253266614	0.030155834	0	0.008	0.329072532	0.949329778	2.767280385
9	0	0.2135849	0.372098794	0	0	0.601402346	0.232941132	0	0	0	0.150387538	0	0	0.326916488	0	0.086664425	0	0.029805765	0	0.158823408	0.072801668	0.089159	0.002	0.379071703	0.925831716	2.334585464
10	0.162677054	0	0.361519319	0.177666867	0	0.575590159	0.216873779	0	0	0	0	0.020209994	0.011365049	0.133177761	0.073946935	0.152947453	0.134652912	0	0	0.076535226	0	0	0.006	0.338781569	0.945153516	2.097162507
11	0.204039051	0	0.413407091	0	0.049617595	0.14270368	0.349918105	0	0	0	0.112078675	0	0	0.402884686	0	0.075613951	0	0	0	0.070895768	0	0	0.018	0.21527016	1.011230511	1.821158602
12	0.299902586	0.893117922	0	0	0	0.849458004	0.167739274	0.33632853	0	0	0.166558662	0	0.059974034	0.26016242	0.023322693	0.210905133	0	0.167984908	0	0.089255303	0.051088655	0	0	0.522614754	0.854075282	3.575798122
13	0.298233656	0	0.281266219	0	0	0.837327585	0.116277561	0	0	0	0.187836493	0	0.070247566	0.200580241	0	0.108776245	0.035376427	0	0	0.130696979	0	0	0.006	0.337908769	0.946976011	2.266618973
14	0.112462684	0	0.409335435	0.107809844	0	0.52052619	0.063448573	0.055254274	0	0	0.071286856	0	0	0.263333144	0.001457537	0.094831488	0.07350306	0	0	0.086086929	0.039052341	0	0.006	0.356119375	0.939659879	1.898388355
15	0.162463979	0	0.258808033	0	0	0.570735052	0	0	0	0	0.054601443	0	0	0.522409398	0.008248379	0.124041243	0	0.001662387	0	0.136379493	0.173738312	0.003695926	0.014	0.283010611	0.972562731	2.016783644
16	0.006413039	0	0.456513667	0	0	0.169084148	0.010220946	0.157273418	0	0	0	0.128875652	0.135766579	0.089898776	0	0.27380734	0	0.0117255	0	0.09412788	0.095965561	0	0.038	0.162668382	1.030978889	1.629672508
17	0	0.143616157	0.336904974	0	0	0.610596136	0.074491909	0.002829369	0	0	0.040243111	0	0	0.594474397	0	0.192668697	0	0.014393973	0	0.164736637	0	0.00975396	0.014	0.281482406	0.97542359	2.184709319
18	0.104877066	0	0.335188621	0	0	0.339955144	0.011183308	0	0	0	0.093041836	0	0	0.382346602	0	0	0	0.038357063	0	0.332126946	0.004535893	0.055600511	0.006	0.343349951	0.949028437	1.69721299
19	0.142080141	0	0.385753406	0	0	0.493821314	0.116149132	0	0	0	0.08031763	0	0.047205105	0.140215631	0	0.028936296	0	0.193398707	0	0.397401842	0.167157791	0.373938971	0.006	0.350189116	0.939548471	2.566375966
20	0	1.59763145	0.015905571	0.053448486	0.004848017	0.473778987	0.012887714	0.093692932	0	0	0.079338722	0	0.062168432	0.032587088	0	0.061674245	0	0.004323972	0.006292006	0.073382377	0.124466511	0	0	0.590664493	0.806648761	2.696426509
21	0	0.116005704	0.097648823	0	0.019815981	0.26062274	0.048173136	0	0	0	0.054979398	0	0.134571541	0.625402481	0	0.363051836	0	0.009665835	0	0.029765531	0.04732654	0	0.014	0.285413406	0.979636754	1.807029546
22	0.097387483	0.006554031	0.441521242	0	0	0.872941053	0	0.110899411	0	0	0.249613428	0	0	0.366561091	0.113119646	0.054672161	0.014930047	0.068809454	0	0.436741627	0	0	0.01	0.308970965	0.960107229	2.833750672
23	0	0.065636344	0.802958281	0.132054736	0	0.39818757	0.058240907	0	0	0	0.090863032	0	0.057384155	0.050836774	0	0.046184776	0	0.007383477	0	0.326190975	0.014961922	0	0.014	0.287044348	1.002409265	2.050882951
24	0.280737749	0	0.466494516	0.024385798	0	0.326010562	0.263924633	0	0	0	0.169845992	0	0.066358934	0.257294112	0	0	0	0	0	0.348326953	0.062624584	0	0.002	0.403126555	0.91740629	2.266003835
25	0.317796787	0	0.283439497	0.26144435	0	0.82643923	0.286569279	0.173047705	0	0	0.007733009	0.002318552	0.154959939	0.240705176	0.014276304	0.297860887	0.029368247	0	0	0.337278758	0.057097756	0.001419194	0.012	0.29832052	0.961187289	3.29175467
26	0.122724837	0	0.21761033	0.119362903	0	0.177475355	0.00039936	0.097640082	0.037005999	0	0	0.077334183	0.006930716	0.690436976	0.207075808	0.626966353	0	0	0	0.186545617	0.003188592	0	0.024	0.196265054	1.018977908	2.57069711
27	0	0.355043578	0.675762192	0.056280599	0	0.672156179	0	0	0	0	0	0.095006989	0.062410095	0.00101162	0.005873209	0.624478589	0	0.014529734	0	0.134702894	0.055114385	0	0	0.538462638	0.843739855	2.752370061
28	0	0.14704865	0.117464767	0	0	0.55723544	0.024612551	0	0	0	0.177013466	0	0	0.373869899	0.056709561	0.12709185	0	0	0	0.40068305	0.114293271	0.074944592	0.022	0.199512451	1.007210114	2.170967097
29	0.037070116	0	0.252160503	0	0	0.26879806	0	0.033174657	0	0	0.0964748	0	0.000341561	0.329261209	0	0.027829831	0	0.074542881	0	0.602324767	0.093816533	0.092117122	0.014	0.268620884	0.992701317	1.90791204
30	0.12626183	0	0.304240881	0	0	0.334204289	0	0.03956577	0	0	0.024609197	0	0	0.266460288	0	0.104897234	0	0.059399478	0	0.303585031	0	0	0.016	0.233433178	1.001435262	1.563223999
31	0.218441157	0.040868338	0.533479187	0	0	0.683424749	0.097055811	0	0	0	0.296627403	0	0	0.719201432	0	0.022020769	0	0	0	0.422681987	0	0	0.006	0.337897673	0.950066451	3.033800832
32	0	0.563547922	0.131932944	0.065296184	0	0.410675015	0.00246321	0	0	0	0.112920131	0	0	0.316592674	0.014408031	0.111114564	0	0.022647499	0	0.543560001	0.060495101	0.031544078	0.002	0.392688607	0.922060283	2.387197355
33	0.116003219	0	0.376127442	0.000525274	0	0.65690287	0.105324346	0.000162076	0	0	0.22981812	0	0.034118383	0.179080488	0	0.06295998	0	0	0	0.202271754	0.097182132	0	0.01	0.310599102	0.959893094	2.060476083
34	0.155208581	0	0.078732027	0	0	0.56581422	0	0	0	0	0.224546075	0	0.004573672	0.968580223	0	0.068672389	0	0	0	0.126238008	0	0	0.058	0.146210398	1.057633769	2.192365196
35	0	0.053089889	0.154660894	0	0	0.403520918	0.183189474	0	0	0	0.080623573	0	0	0.655454546	0	0.032165179	0	0.020029158	0	0.073536784	0	0.016972993	0.092	0.11922912	1.056259863	1.673243407
36	0.595073067	0	0.352148393	0.254109499	0	0.662911176	0.32841161	0.215196271	0	0	0.422047961	0	0.223081268	0.381849932	0.027116853	0.26485374	0	0	0	0.150046536	0.10054036	0	0.008	0.321310139	0.951660827	3.977386666
37	0	0.370043565	0.179834716	0	0	0.773058153	0.126566148	0.041650419	0	0	0.168644546	0	0.094029454	0.372188394	0.055540543	0.196662553	0	0.055564896	0	0.18519424	0.0679275	0	0.014	0.29679524	0.960276918	2.686905128
38	0.324020186	0	0.267051528	0.055153132	0	0.731869858	0.1443272	0.02472523	0	0	0.053766417	0	0.038327615	0.169219132	0	0.159494053	0	0	0.012722134	0	0.008689002	0	0.006	0.355553106	0.941453586	1.989365487
39	0.370816766	0	0.124368942	0.286715199	0	0.383202578	0.268285871	0.102779347	0.015917448	0	0.104122909	0	0.102771429	0.402003173	0.139456817	0.116977779	0	0	0	0.362945922	0.035930217	0	0.016	0.253944445	0.980045619	2.816294399
40	0.097807989	0	0.353363143	0	0	0.541483272	0.057298087	0	0	0	0.141898498	0	0	0.421531469	0.045905349	0.185454426	0	0	0	0.125491878	0	0	0.036	0.174190707	1.020715653	1.970234111
41	0.827008301	0.69369958	0.009820637	0.043841421	0	0.501940375	0.071782527	0.004040292	0	0	0.040995045	0	0	0.14007045	0	0.108914458	0	0.027746614	0	0.09495393	0.014005412	0	0	0.522123473	0.858012784	2.578819043
42	0	0	0.434991246	0	0	0.622714047	0.129307506	0	0	0	0.151819009	0	0.041442105	0.440537527	0	0.063797579	0	0.087727635	0	0.43713558	0	0.07580547	0.014	0.284032985	0.971244776	2.485277705
43	0.153240222	0	0.27326465	0.127277553	0.012270255	0.410055172	0.005245905	0	0	0	0.011914998	0.073805568	0.221128842	0.50129796	0	0.138085736	0	0	0	0.102001514	0.081863916	0	0.01	0.303821839	0.961010831	2.111452291
44	0.706672502	0	0.284406689	0.326873012	0	0.778148124	0.37372764	0.345132976	0	0	0.261785669	0	0.206952961	0.170748739	0.059472495	0.398104043	0	0.009555644	0	0.31206013	0.069408109	0	0.008	0.316933329	0.953605314	4.303048733
45	0.183750665	0	0.593234463	0.004865858	0	0.31652425	0	0	0	0	0.048477111	0.013200007	0.029623401	0.179402327	0.005979545	0.268049221	0	0.006290612	0	0.131897042	0	0	0.002	0.449439318	0.898368828	1.781294501
46	1.156251606	0.353780476	0.126158304	0.035332346	0	1.410307098	0.251681044	0.039842129	0	0	0.059025771	0	0.090903734	0.217647312	0.13971979	0.232163312	0	0.029989782	0.151535066	0	0	0	0	0.46552529	0.884814886	4.29433777
47	0.045043496	0	0.644886221	0	0	0.527557252	0.006923274	0	0.029999202	0	0.076958183	0	0	0.249752134	0	0.365101404	0.046819209	0.041291222	0.075243364	0.166816721	0	0	0.002	0.430264952	0.903264082	2.276391681
48	0.076401895	0	0.161620565	0	0	0.702711952	0	0.024818938	0	0	0.016426991	0.003828427	0.012384548	0.421191154	0.079503369	0.029252777	0	0	0	0.623454801	0.034841693	0.113870207	0.038	0.160585514	1.038465985	2.300307319
49	0.137996386	0	0.273132964	0	0	0.385905445	0.053099689	0	0.033180131	0	0.16485174	0	0	0.367962837	0.00073573	0.225073667	0.056490974	0.019701687	0	0.16919648	0	0	0.014	0.286668325	0.968148128	1.887327729
50	0.637668211	0	0.360934644	0.153813366	0	0.757407113	0.178113108	0.239634092	0	0	0.016206191	0	0.096754732	0.144956748	0	0	0	0.002990127	0	0.994873453	0.032168237	0.053226968	0.01	0.308291727	0.969572819	3.66874699
51	0	0.716239239	0.12013488	0	0	0.684753206	0.042042029	0.027123304	0	0	0.036137849	0.011869125	0.028627162	0.210997503	0	0.310481862	0.021364425	0.085588661	0.121408074	0.013128866	0	0	0	0.488575924	0.87328554	2.429896185
52	0.212268107	0	0.424809352	0	0	0.204223578	0.177558159	0	0	0	0.066104192	0	0	0.473290358	0	0.072559448	0	0	0	0.077484112	0	0	0.018	0.21584529	1.021084576	1.708297306
53	0.099253663	0.195517707	0.140539487	0	0.023728125	0.321458224	0.031189771	0.017506969	0	0	0.075652999	0	0.052669038	0.357974604	0	0.131385449	0	0.082006662	0	0.114214502	0.046245217	0	0.016	0.258876642	0.979326472	1.689342419
54	0.091870688	0.188590033	0.19905085	0.04888317	0.03316249	0.528570203	0.193929008	0	0	0	0.156346081	0	0.002206691	0.375587489	0	0.087791708	0	0.041450304	0	0.103909218	0	0	0.008	0.316591462	0.955001045	2.05134793
55	0.143628552	0	0.216050621	0	0.156628282	0.163574524	0.405648297	0	0	0	0.053371339	0	0	0.384216479	0	0.1817253	0	0	0.127440158	0	0	0	0.02	0.202800215	0.999401018	1.832283552
56	0.234930172	0	0.286211826	0.021920066	0	0.153579754	0.072148812	0.076125773	0	0	0.095798431	0	0.033156157	0.674425639	0.019129061	0.270398869	0	0.113900414	0	0.14220601	0	0	0.002	0.385509281	0.926005645	2.193930983
57	0	0.134882773	0.126595504	0	0.076857316	0.46822101	0.217183773	0	0	0	0.128339087	0	0.005388728	0.257112859	0	0.153730095	0	0	0	0.057686025	0	0	0.99	-0.044887804	1.102856383	1.62599717
58	0.376677109	0	0.339624431	0.01483224	0	0.496676504	0.184012212	0	0	0	0.03648244	0.000499318	0	0.751474983	0	0.182342161	0	0	0	0.120742536	0	0.015165454	0.004	0.363117635	0.938041875	2.518529388
59	0.176053766	0	0.336866152	0	0.00075469	0.425289933	0	0	0	0	0.04992223	0	0	0.440987533	0	0.173867173	0	0	0	0.11317584	0	0	0.068	0.136464051	1.049351505	1.716917316
60	0	0.399718085	0.176095457	0.032593382	0	0.564707813	0.034646869	0.042736356	0	0	0.014776385	0	0.006212444	0.308719745	0	0.445321759	0	0.060429547	0	0.169632839	0.061801904	0	0.004	0.364059747	0.932619969	2.317392585
61	0.228912218	0	0.250685127	0.057681135	0	0.584538509	0.068053489	0	0	0	0.139595497	0	0	0.110697716	0	0	0	0.000448784	0	0.444660505	0.033438516	0	0.014	0.296121946	0.974018144	1.918711497
62	0.163080497	0	0.243930942	0.014835284	0	0.320171454	0.284594427	0	0	0	0.106178083	0	0.040871771	0.365310638	0	0.138360074	0	0	0	0.133558677	0	0	0.012	0.299948844	0.961524768	1.810891847
63	0.372564135	0	0.282599174	0	0	0.611348898	0.054156867	0.048868393	0	0	0	0.014645624	0.03708607	0.306603762	0	0.203545266	0	0	0	0.107868568	0.006646473	0	0.006	0.350353754	0.942999605	2.04593323
64	0.797675945	0	0.612441987	0.092651053	0	0.757126923	0.384118093	0.056248384	0.03266817	0	0.1459104	0	0	0.478919286	0.014949124	0.106477228	0	0	0	0.376245317	0.038553861	0	0.002	0.433061737	0.901818939	3.893985772
65	0.118327199	0	0.359132514	0.047921093	0	0.539596025	0	0.002693153	0	0	0	0.025031037	0.056150939	0.056191673	0	0.174681921	0	0	0	0.660260444	0.087727941	0	0.014	0.291725443	0.979345241	2.127713938
66	0.27648652	0	0.447816048	0	0	0.431139207	0.197069823	0	0	0	0.183249193	0	0.015018647	0.151298274	0.002385636	0.096364805	0	0.004446569	0	0.034306083	0.007193282	0	0.062	0.142936019	1.053856454	1.846774086
67	0.173073561	0	0.504300375	0	0.002000149	0.119665648	0.160995275	0	0	0	0.033616958	0	0	0.215579587	0	0.228671156	0.018516932	0	0.026360572	0.034178377	0	0	0.016	0.25056282	1.013800593	1.51695859
68	0	0.065180843	0.067385959	0.029852213	0	0.168163072	0	0.010338594	0.001076726	0	0.126551759	0	0	0.909789695	0	0.190124244	0	0	0	0.171942712	0	0.032226311	0.002	0.420452087	0.922679973	1.772632128
69	0.144044285	0	0.571445126	0	0	0.437121272	0	0.049141187	0	0	0.061249431	0	0.086224259	0.33073641	0	0.060803291	0	0	0	0.332212221	0.013836612	0	0.002	0.404878374	0.919227191	2.086814093
70	0.419599729	0.441821853	0.290510289	0.057239164	0	0.985008184	0	0.121640031	0	0	0.086302479	0.01022182	0.086732459	0.357508221	0.085275272	0.29098944	0	0	0	0.472002684	0	0	0.002	0.418090809	0.908138981	3.704851626
71	0.148327564	0	0.79201284	0	0.005552967	0.983276786	0.142076977	0	0	0	0.495406598	0	0.002631442	0.496913208	0	0.221950813	0	0	0	0.755088326	0	0.02280679	0.008	0.320815474	0.957714528	4.06604431
72	0.174795731	0	0.422908625	0.006532633	0	0.79494682	0.192388957	0.069224538	0	0	0.252560974	0	0	0.321408381	0.160840468	0.294276636	0	0.004507742	0	0.117615695	0.001857774	0	0.006	0.340673495	0.943142281	2.813864974
73	0.230064674	0	0.548392827	0	0	0.528868511	0	0.075727178	0	0	0.227102095	0	0	0.750143809	0.049940852	0.001046258	0	0	0	0.630812256	0.081526029	0.059305391	0.006	0.357101142	0.941377008	3.182929883
74	0.127083754	0.360283484	0.150354385	0	0	1.147728645	0.196266363	0.014300368	0	0	0.142254074	0	0.082356855	0.344763145	0.05657502	0.265473571	0.066239974	0	0	0.224779204	0.134773601	0	0.014	0.274026526	0.970563085	3.313232443
75	0.270925526	0	0.097778133	0.062364024	0	0.779176813	0.203206164	0	0	0	0.242527936	0	0.027321927	0.741268894	0.005270732	0.061270033	0	0	0	0.400737169	0.030835018	0	0.036	0.178683159	1.020501644	2.922682369
76	0.036077708	0.01589261	0.275015598	0	0	0.343757059	0.050910923	0.102136259	0	0	0.139056393	0	0	0.641795556	0.059443925	0.083607286	0	0.016818069	0	0.180142577	0	0	0.016	0.23315714	0.999281362	1.944653964
77	0	0.093336061	0.198177368	0	0	0.289149264	0.0778741	0.028987586	0	0	0.146664295	0	0.015217885	0.173526911	0.099453692	0.167750291	0.033425789	0.049001694	0	0.319355391	0.052926109	0.004063842	0.016	0.230798564	0.990195507	1.748910278
78	0.324343099	0	0.402432038	0.05072499	0	0.500640519	0.135438758	0.007323596	0	0	0.183551868	0	0.118592414	0.131530757	0	0.020347729	0	0.018295046	0	0.060324007	0	0	0.038	0.155652218	1.043911818	1.95354482
79	0	0.05115851	0.268712257	0.019357724	0	0.704713291	0.057663643	0	0	0	0.083711095	0	0.062092975	0.364852523	0.000470982	0.414179302	0.123341826	0	0	0.277311176	0	0	0.016	0.231959839	0.989381572	2.427565304
80	0.162354514	0	0.350022799	0	0	0.325953823	0.090639622	0	0	0	0.112134635	0	0	0.762672783	0.000695363	0.125028867	0	0	0	0.117574805	0.015122047	0.046778987	0.014	0.282878567	0.981634479	2.108978246
81	0.070110998	0	0.318328181	0	0	0.52737235	0.05937679	0	0	0	0.081745602	0	0	0.123304627	0	0.206541991	0	0.076282323	0	0.130909931	0.032095118	0	0.176	0.090653382	1.051884563	1.626067911
82	0.000448458	0.094874058	0.402386422	0	0.057173628	0.651237134	0.05445704	0	0	0	0.018161007	0	0	0.121440764	0	0.303694588	0.005483728	0.000160931	0.159373966	0.043867683	0	0	0.014	0.28800752	0.970027194	1.912759406
83	0	0.155118982	0.131522081	0.008010754	0	0.435215254	0.074178508	0.108038505	0	0	0.006199265	0.005216054	0.035291805	0.35558596	0.1333433	0.362757103	0.01736814	0	0	0.044684827	0.040886583	0	0.014	0.262256681	0.976630652	1.91341712
84	0	0.099054169	0.302747997	0	0	0.471533207	0.050189479	0	0	0	0.169191894	0	0.036889995	0.239206523	0	0.126092214	0	0.092073022	0	0.204933771	0	0	0.034	0.180139231	1.013386912	1.791912272
85	0.506604375	0	0.260556219	0.125714593	0	0	0.124951447	0.263380749	0	0	0.087571385	0	0	0.40100847	0.015522234	0.085661531	0	0	0	0.267631611	0	0.063715303	0.002	0.44706492	0.894076212	2.202317917
86	0.006668406	0	0.603392142	0	0.15594085	0.396046052	0	0	0	0	0.191729702	0	0	0.336458599	0	0.056379613	0.020175551	0	0	0.258403003	0.035235128	0	0.004	0.367583297	0.938266222	2.060429046
87	0.054921716	0	0.227676186	0.029233662	0	0.411604123	0.356029051	0.052114543	0	0	0.077354163	0	0.029310485	0.209901032	0.02145328	0.209442809	0.002010213	0.013660385	0	0.068841885	0.003407928	0	0.072	0.128187686	1.028705035	1.76696146
88	0.134216983	0	0.266066528	0.079292796	0	0.251251707	0.24674045	0	0	0	0.028129533	0.020282009	0.062350683	0.204075049	0	0.033800525	0	0	0	0.017493732	0.032197191	0	0.066	0.138713369	1.036652256	1.375897186
89	0	0.06531758	0.466772259	0	0	0.567794808	0.064623064	0	0	0	0.206442765	0	0.015665121	0.322612212	0	0.124308611	0	0.023363793	0	0.337857621	0	0	0.002	0.418210863	0.908649338	2.194757834
90	0	0	0.28803368	0	0	0.337381574	0	0	0	0	0.083412793	0	0	0.665685961	0	0.049060943	0	0.017146338	0	0.200351469	0.016538206	0	0.074	0.127667026	1.065147271	1.657610963
91	0	0.402693542	0.193367677	0.055750572	0	0.759174852	0.108469064	0.083766947	0	0	0.108215107	0	0.166048201	0.395381435	0	0.277708182	0	0.081722907	0	0.25133296	0.119363928	0	0.01	0.302892809	0.957267803	3.002995374
92	0.32313288	0	0.83327228	0	0	1.020248823	0	0	0	0	0.197406481	0	0	0.151173108	0	0.222896554	0	0.019246237	0	0.618519296	0	0	0.002	0.420242456	0.91071934	3.38589566
93	0.124800262	0	0.279903861	0.060361625	0	0.385877949	0.041872046	0.010991484	0	0	0.084154182	0	0	0.351481651	0.053326512	0.090927935	0	0	0	0.266974825	0	0	0.014	0.275861095	0.976654691	1.750672334
94	0.29264716	0.228090878	0.099363962	0	0	0.250913766	0.304121906	0.12716907	0	0	0.214941071	0	0	0.558305591	0.001996695	0.24452471	0	0	0	0.147081891	0.02216237	0	0.006	0.336757066	0.945750166	2.491319071
95	0.264566089	0.037922887	0.254229669	0.013200553	0	0.594824416	0.168460725	0.023141218	0	0	0.244221297	0	0.04831327	0.207541689	0	0.098427476	0	0	0	0.340759573	0.019735264	0	0.01	0.312682548	0.957995289	2.315344125
96	0.033899833	0	0.331674734	0	0.01798781	0.305367469	0.112693902	0	0	0	0.089259915	0	0.01055269	0.262623571	0	0.023441742	0	0.064593371	0	0.263738551	0.018412947	0	0.016	0.251375556	0.989397634	1.534246536
97	0.145315559	0	0.200962735	0.147478686	0	0.452177147	0.097742575	0.177935926	0	0	0	0.027910204	0.047394711	0.208618523	0.094625059	0.273103476	0	0.002725238	0	0.128970213	0	0	0.016	0.233256976	0.988790093	2.004960051
98	0	0.396318766	0.455300627	0	0.003993517	0.244882573	0.070072602	0	0	0	0.105114318	0	0.034694494	0.375401475	0	0.233865589	0	0.016736795	0	0.055149811	0.042267169	0	0	0.471485969	0.882038645	2.033797736
99	0.264628362	0	0.185860837	0.584231027	0	0.006634106	0.378112117	0.28116025	0.144021888	0	0.106956911	0	0.113959275	0.469318577	0.025704143	0.268101272	0	0	0	0.361221598	0.038099743	0	0.014	0.287272196	0.965696265	3.228010108
100	0	0.620389003	0	0	0.08462212	0.54881542	0	0	0	0	0.08781971	0	0.265784828	0.308820551	0	0	0	0	0	0.771067184	0	0	0.616	0.005737356	1.10893232	2.687318816
101	0.102926956	0	0.343745431	0	0.020788647	0.331852905	0.272714642	0	0	0	0.085429824	0	0.036234473	0.12269708	0	0.121504008	0	0	0	0.071459017	0	0	0.03	0.190666096	1.015346048	1.509352983
102	0.481258275	0.827750275	0.515992417	0	0	0.933523822	0.080079832	0.057311422	0	0	0.202655192	0	0.14065063	0.271750594	0	0.242726367	0	0.005915567	0	0.282502952	0.032410347	0	0	0.531369727	0.846921241	4.074527692
103	0.121233417	0	0.278315807	0	0	0.452092034	0.108663498	0	0	0	0.161380987	0	0.071490553	0.147039172	0.007600112	0.090083075	0	0	0	0.254798365	0.004113923	0	0.016	0.222746621	0.998032286	1.696810944
104	0.433137196	0.821530924	0.067394994	0.242549275	0	0.881576044	0.001812438	0.331795184	0	0	0.012613286	0.071811618	0.162497824	0.118272318	0.029446192	0.213222993	0	0.02465118	0.173739051	0.140257297	0.02587613	0	0.002	0.446331004	0.89474588	3.752183941
105	0.379363046	0.198377473	0.052632383	0.093704046	0.127954585	0.440049517	0.221141499	0	0	0	0	0.009193466	0.009762466	0.072090108	0.028217898	0.18195343	0.050882696	0	0	0.069077536	0.032068226	0	0.004	0.375929175	0.929875009	1.966468375
106	0.18677935	0	0.369548432	0	0	0.237002188	0.04815951	0	0	0	0.069521603	0	0	0.336240137	0	0.097250754	0	0.014116068	0	0.178447935	0	0	0.204	0.0820634	1.082214451	1.537065978
107	0.039044631	0	0.521204083	0	0.003516195	0.405627881	0	0	0	0	0.136525584	0	0.000620706	0.480100291	0	0.136642305	0	0.111904714	0	0.349832074	0.094353055	0	0.008	0.325590432	0.955738344	2.279371517
108	0.167282979	0	0.517164482	0	0	0.306538335	0.208009166	0.008975847	0	0	0.139156706	0	0	0.792734768	0	0.061245366	0	0	0	0.158948614	0.000584901	0	0.004	0.37570733	0.934849961	2.360641165
109	0.005295728	0.183668522	0.127057621	0.081837223	0	0.614419492	0.170780898	0.130481907	0	0	0.121846308	0	0.087297731	0.191861339	0.12781103	0.174855619	0	0.147970722	0	0.244424789	0.202047061	0.028530545	0.018	0.21426345	0.991584354	2.640186536
110	0	0.458831717	0.050830254	0.140627905	0	0.784459028	0.091347662	0.033701798	0	0	0	0.052128286	0.172191491	0.011592339	0.03164007	0.21029071	0.118629288	0.047623767	0.227883529	0	0	0	0.008	0.318628393	0.951775568	2.431777843
111	0.342330954	0	0.124770508	0.312163924	0	0.456317693	0.292353788	0	0	0	0.215823619	0	0.16920156	0.104260133	0.081775979	0.050389583	0	0.005613092	0	0.070310809	0.057662998	0	0.012	0.299123536	0.963830685	2.282974641
112	0.554284566	0	0.369359925	0	0	0.737385917	0.195630272	0.037006341	0	0	0.160778902	0	0.126974736	0.459475302	0.029211696	0.074215024	0.011855029	0.007139291	0.13553345	0	0.061231244	0	0	0.460903874	0.887197019	2.960081695
113	0	0.292832653	0.099259686	0.024925479	0.047394954	0.364160712	0.047455992	0	0	0	0.055746189	0	0.08058834	0.146740182	0	0.398786072	0.005183878	0.026401447	0.05208559	0.023881142	0.109945934	0	0.148	0.098917415	1.037323849	1.775388251
114	0.087544959	0.187742508	0.194344328	0	0	0.779281727	0.018977876	0	0	0	0.029487907	0.074154912	0	0.329404504	0	0.327214483	0	0.069543602	0.085190203	0	0.058619782	0	0.008	0.327228486	0.949030267	2.24150679
115	0.078494422	0	0.577924572	0	0	0.294397299	0.006933092	0	0.047042002	0	0.070544633	0	0	0.532781353	0	0.15908311	0	0	0	0.074391185	0	0	0.002	0.424147387	0.913226917	1.84159167
116	0.083213618	0	0.326495743	0	0	0.723778203	0.237831609	0.059544064	0	0	0.121870347	0	0.006496502	0.228622561	0.018129981	0.151379579	0	0	0	0.210108627	0.051157199	0	0.016	0.250729693	0.983575775	2.218628032
117	0.128690834	0	0.446313475	0	0	0.522532647	0.004832388	0	0	0	0.08372103	0	0	0.351103264	0	0.014488666	0	0.018330193	0	0.157743406	0	0.016226003	0.014	0.266671897	0.990749557	1.743981906
118	0.264476731	0	0.488151985	0	0	0.257090439	0.101744665	0	0.047864794	0	0.090836998	0	0	1.122645078	0.000590429	0.17876764	0	0	0.207662292	0.066985186	0	0	0.006	0.335449329	0.958254476	2.826816235
119	0.281519849	0	0.1520265	0.031239084	0	0.380730787	0.031658678	0.043417726	0	0	0.048749604	0	0.054376836	0.559049602	0	0.007056849	0	0	0	1.001920254	0.091789585	0.152035114	0.016	0.233318688	1.020159634	2.835570466
120	0.10197682	0	0.571188084	0	0	0.660790298	0	0	0	0	0.012571828	0.038109075	0.090626125	0.170202116	0	0.291936313	0	0.025476638	0.299391012	0.069424917	0	0	0.002	0.443624102	0.896033493	2.331693226
121	0.101024679	0	0.191728328	0.041382674	0	0.452254405	0.076736314	0	0	0	0.240827934	0	0.06075917	0.371709048	0	0.0956177	0	0.002075877	0	0.237979213	0.012518427	0.025964014	0.016	0.240197361	0.989257223	1.910577784
122	0.068604801	0	0.215950058	0	0.027199849	0.464273138	0.004346842	0	0	0	0.070103218	0	0.082953358	0.295300618	0	0.281437896	0	0.011051487	0	0.123788244	0.08157832	0	0.016	0.250140212	0.981700069	1.72658783
123	0.547411613	0	0.411418495	0	0	0.664768302	0.45503135	0	0.081549155	0	0.469628993	0	0	1.420623166	0.013309176	0.160043102	0	0	0	0.413635864	0.055610152	0	0.014	0.291939735	0.969480776	4.693029368
124	0	0.475189889	0.121157405	0	0	0.729861339	0	0.032261319	0	0	0.025923515	0	0.01265846	0.174838327	0.009944476	0.276129186	0	0	0.0996101	0.177701639	0.021959201	0	0.002	0.395073764	0.919025348	2.157234856
125	0	0.101457397	0.242685009	0	0	0.263919678	0.136471585	0	0	0	0.072166607	0	0.091888476	0.454040976	0	0.211498761	0	0.024339735	0	0.067768255	0.020324562	0	0.11	0.113332613	1.044885779	1.686561041
126	0.167230853	0	0.170624838	0	0	0.483229529	0.077567385	0	0	0	0.087655002	0	0	0.320773582	0	0.161637519	0	0.047595129	0	0.19938946	0.000453886	0	0.02	0.203932232	1.003839463	1.716157183
127	1.389034491	0.614630912	0	0.564543381	0.113921662	1.553767833	0.311103739	0	0	0	0.350608938	0	0	0.301168004	0.024310448	0.393939017	0	0.004883968	0	0.206136828	0.080586168	0	0.002	0.426464966	0.906669363	5.908635388
128	0.065475136	0.193596634	0.450118171	0	0.176507324	0.397143615	0	0	0	0	0	0.096174015	0.057646666	0.515815739	0	0.222515753	0	0	0	0.102336249	0	0	0.002	0.393974947	0.922291548	2.277329302
129	0.313576085	0	0.103098926	0.102895014	0	0.327700944	0.171744912	0.019780887	0.016145992	0	0.273012311	0	0.090421802	0.279552947	0.00228188	0.114454871	0	0	0	0.549061939	0.018252652	0	0.018	0.218291442	1.004798488	2.381981162
130	0.18716448	0.195420153	0.480752516	0	0.003421364	0.836519459	0.020382883	0	0	0	0.185315462	0	0.016441345	0.432314551	0	0.503574247	0	0	0	0.088420359	0.075940394	0	0.002	0.405519826	0.914312534	3.025667211
131	0.075140877	0	0.044898486	0	0.118262134	0	0.003227736	0.130497542	0.006417673	0.053300693	0.026901308	0.003350019	0	0.968868948	0.029311433	0.208612367	0	0	0	0.107551452	0	0	0.006	0.345183391	0.973130962	1.776340668
132	0	0.168690352	0.235788365	0	0	0.258406955	0	0	0.052605841	0	0	0.075010591	0.090518879	0.193913924	0	0.451126801	0	0	0	0.116358652	0.069535556	0	0.038	0.156814596	1.023630997	1.711955916
133	0.011493711	0	0.26075042	0	0	0.487704238	0.034742597	0	0	0	0.190957282	0	0.040668497	0.370606291	0	0.094546296	0	0.023513736	0	0.157712018	0	0	0.36	0.044818372	1.074606042	1.672695086
134	0.295343982	0	0.118426663	0	0	0.339579743	0.14837305	0.006583851	0.060508807	0	0.223040692	0	0	0.777001115	0	0.146901997	0	0	0	0.429041204	0.005601594	0.056524849	0.016	0.254389283	0.990494399	2.606927546
135	0.14995269	0.050572145	0.139913072	0	0	0.410072408	0.096327815	0.145179259	0	0	0.136490002	0	0	0.531235503	0.149266223	0.285526605	0	0	0	0.130777826	0.03524675	0	0.018	0.213009226	0.998762994	2.260560298
136	0	0.730016358	0.102628129	0.063574679	0	0.447857608	0.075097614	0.199135069	0	0	0	0.057031762	0	0.05199849	0	0.185918558	0	0.250847406	0	0.28118972	0.060173338	0.061305063	0	0.456163738	0.889121364	2.566773794
137	0.067321748	0	0.233706763	0.029443353	0	0.317011074	0.007839157	0	0.012087195	0	0.065755329	0	0	0.497494543	0	0.266541528	0	0	0	0.145556919	0.050554768	0	0.016	0.231073772	1.000932479	1.693312377
138	0.125075404	0.02951471	0.242218914	0	0	0.92514671	0.088638632	0.059614709	0	0	0.067806278	0	0.076206759	0.150371956	0	0.128558337	0.022122001	0.064466469	0.055571607	0.053971375	0.088487315	0	0.014	0.282450881	0.970192274	2.177771176
139	0.066184874	0	0.481098775	0	0.010461104	0.279504731	0	0	0	0	0.007412694	0	0	0.155979185	0	0.115955081	0	0.027950223	0	0.67839942	0.076042695	0.036133252	0.03	0.190944693	1.049128964	1.935122034
140	0.050247588	0	0.324602252	0	0	0.700580043	0.11918749	0	0	0	0.21536831	0	0	0.171777876	0	0.203631068	0	0.013985163	0	0.132731236	0.095472396	0	0.016	0.23392794	0.991234642	2.027583421
141	0.296854532	0	0.302681039	0	0.02304884	0.840537806	0.084740947	0	0	0	0.187859396	0	0.070955427	0.171256155	0	0.083067888	0	0	0	0.200818945	0.006831506	0	0.006	0.356968889	0.939000808	2.268652482
142	0.082989271	0.323789873	0.825587915	0.016859595	0.02617232	0.375113286	0.121887546	0	0	0	0.180736928	0	0	0.085438709	0	0.060776775	0.026403407	0.095946116	0	0.150889106	0.042030109	0	0	0.54635457	0.837839897	2.414620956
143	0.238728776	0.826293404	0.506360575	0	0	1.270300736	0.136850848	0.002435305	0	0	0.540093247	0	0	0.257940078	0	0.225999693	0	0	0	0.512180582	0	0	0.002	0.447874875	0.89377344	4.517183245
144	0	0.05167212	0.283363678	0	0	0.480796425	0.067681408	0	0	0	0.081905184	0	0	0.468002399	0.07050941	0.063328463	0	0.019937247	0	0.203121468	0.069315316	0.044731156	0.014	0.261128257	0.98034108	1.904364273
145	0.264040167	0.043599096	0.231285712	0.28120734	0	0.65404887	0.326894603	0.030309974	0	0	0.186688615	0	0.121684329	0.038697288	0	0	0	0.018207742	0	0.321907865	0	0	0.014	0.280121243	0.977476121	2.5185716
146	0.131093984	0	0.503354704	0	0.039635379	0.216664325	0	0	0	0	0.100709236	0	0	0.478093721	0.013889558	0.081026081	0	0	0	0.161177588	0.01545609	0	0.006	0.349622716	0.954356471	1.741100667
147	0.751300822	0	0.452880932	0.685583858	0	1.160335415	0.250659529	0.016572196	0	0	0.214155768	0	0.31934197	0.109864614	0.075862693	0.123317094	0	0.025493629	0	0.453613737	0.047730202	0	0.006	0.344592189	0.944942537	4.686712458
148	0	0.199947934	0.176471967	0.091599714	0	0.452463021	0.046690449	0.005183975	0	0	0.141475328	0	0.045596309	0.355370697	0	0.203327107	0	0.279483336	0	0.171901689	0	0	0.014	0.289221774	0.963978714	2.169511525
149	0.138084684	0.275552385	0.311771608	0	0	0.865411405	0.034271642	0.019988862	0	0	0.203549275	0	0	0.330044706	0.00350611	0.12291524	0	0.036496185	0.051941834	0.217061726	0	0.001617329	0.002	0.416909138	0.908752133	2.612212991
150	0.34280142	0.317173593	0.215581774	0	0	1.064086017	0	0.017864916	0	0	0.147212633	0	0.055034031	0.473738997	0	0	0	0.007805592	0	1.070267976	0.093739881	0.086062533	0.01	0.304079669	0.969055284	3.891369364
151	0.404694068	0	0.100875158	0.056564446	0	0.77131428	0	0.033220349	0.031199992	0	0.032454689	0	0.04129609	0.423517571	0.009167312	0	0	0	0	0.107700317	0.023124856	0	0.014	0.294834282	0.971828823	2.035129128
152	0	0.158911565	0.170986253	0	0	0.550567438	0.065668053	0	0	0	0.086263919	0	0.008167057	0.563658249	0	0.179007877	0	0.045975639	0	0.264897509	0.063302548	0	0.016	0.25354891	0.984877887	2.157406107
153	0	0.965450207	0.225733241	0	0	1.348495632	0.038821718	0.037319093	0	0	0.225516194	0	0.288378988	0.327027693	0	0.523013119	0	0.020705581	0.125863473	0.181392666	0	0	0.002	0.394878627	0.918607735	4.307717604
154	0.054889507	0	0.376692361	0	0	0.311346968	0	0.05321755	0.106854519	0	0.07441866	0	0	0.446585221	0.061375065	0.132399484	0	0	0	0.233690415	0.00315254	0	0.008	0.317673353	0.958598719	1.854622289
155	0.098714832	0.095212158	0.2547838	0.106707559	0	0.158202945	0	0.16799023	0	0	0.040649545	0.073100367	0.068375468	0.170242607	0.004997334	0.074798833	0	0.0062398	0	0.088972267	0	0	0.386	0.041619848	1.084818896	1.408987743
156	0	0.115707228	0.516775552	0	0.053326813	0.616352248	0.025296364	0	0	0	0.145696987	0	0.023003374	0.1043993	0	0.116496483	0	0	0	0.163088585	0	0	0.01	0.30328096	0.972834851	1.880142934
157	0.632920627	0.5696899	0.067460011	0.11484409	0	0.582132947	0.0468769	0.176907348	0	0	0.107825112	0	0.115394233	0.227117125	0	0.364536523	0	0	0	0.239447622	0.0102926	0	0	0.528770252	0.849256865	3.255445039
158	0.03190194	0	0.387330719	0.004936576	0	0.430201533	0	0	0	0	0.086284972	0	0.020792508	0.445139961	0	0.058675269	0	0.004340243	0	0.504931421	0.09586328	0.017480959	0.01	0.306960924	0.968507708	2.087879382
159	0.188374669	0.076539997	0.381710565	0	0	0.793992288	0.007867829	0	0	0	0.35075931	0	0.066974311	0.295272518	0	0.503365714	0	0.020109672	0.001566292	0.299330872	0	0	0.008	0.320806107	0.951964941	2.985864036
160	0.268813589	0	0.189864016	0	0	0.289606416	0.058138652	0	0.022418234	0	0.068480851	0	0	0.580668467	0.001877402	0.115845107	0	0	0	0.167501831	0	0	0.036	0.175498381	1.031227967	1.763214566
161	0	0.510303793	0.426745382	0	0	0.864427033	0.027059836	0	0	0	0	0.034505531	0.082969522	0.034956663	0.039231738	0.59682761	0	0	0.022948955	0.043002615	0.155092919	0	0	0.460078776	0.887480007	2.838071597
162	0.080361749	0	0.573460494	0	0.007010547	0.444242851	0	0	0	0	0.163439182	0	0.27087155	0.048170705	0	0.011738988	0	0	0	0.253867297	0.021629233	0	0.008	0.321288859	0.964582876	1.874792596
163	0.045668777	0.015347249	0.677602096	0.038530139	0	0.530297618	0	0	0.019931796	0	0.073441529	0	0.017666896	0.322486999	0	0.440880819	0	0.013506489	0.154009923	0.346227571	0	0	0.002	0.409485121	0.913731221	2.695597902
164	0.081000126	0.21014877	0.382713553	0	0.000178379	0.360207028	0	0	0	0	0.200067017	0	0	0.481129575	0.004102138	0.119996712	0	0	0	0.387747111	0.001860278	0.058691194	0.002	0.400284703	0.91871007	2.287841881
165	0	0.045703883	0.158566199	0	0.126800797	0.050642599	0	0	0	0	0.054904985	0	0	0.595029992	0.008152887	0.169445731	0	0	0	0.112559032	0	0	0.368	0.043282583	1.119846116	1.321806106
166	0.118883148	0	0.394429185	0.038932359	0.0824533	0	0	0	0.037616763	0	0.073862049	0	0	0.473380463	0	0.088459283	0	0.00208453	0	0.148941146	0	0	0.014	0.286255539	0.992721853	1.459042227
167	0	0.269937839	0.5362754	0	0.195153601	0.418266602	0.016585959	0	0	0	0.300048932	0	0	0.256012457	0	0.134710749	0	0	0	0.227971814	0	0.014329166	0	0.485479986	0.873591209	2.36929252
168	0.033623355	0.193792366	0.612049501	0.000913232	0.081243955	0.538570024	0	0	0	0	0.111762009	0	0.067889847	0.16058611	0	0.244471881	0.028246977	0	0	0.277079066	0.112794917	0	0	0.461288671	0.886752178	2.463023241
169	0.325973958	0	0.131248923	0.084057119	0	0.387911881	0.257372828	0.000309314	0	0	0.061747889	0	0.140339146	0.319126598	0.005757524	0.189692818	0.001139696	0	0	0.082310651	0.024506816	0	0.006	0.354723091	0.936032582	2.011495161
170	0.189995033	0.061697095	0.248647519	0	0.218010325	0.438355972	0.009430987	0	0	0	0.069134945	0	0	0.490575494	0.002130118	0.226747456	0	0.048955278	0	0.021110149	0	0	0.004	0.363906634	0.935800211	2.024790371
171	0.393499661	0	0.348436312	0	0	0.498369957	0.022376164	0	0	0	0.141641867	0	0.068361336	0.32709123	0	0.110628654	0	0	0	0.27007878	0	0.002861432	0.002	0.447508122	0.893837029	2.183345394
172	0.448813039	0.856200629	0.692781479	0	0.060539467	0.581246783	0.091760003	0	0	0	0.220051993	0	0	0.185911852	0	0.076599546	0	0.027843484	0	0.257429459	0	0	0	0.602754385	0.797376357	3.499177734
173	0.033499981	0.599037019	0.274020861	0.100005826	0	0.766237256	0.03414441	0.065403955	0	0	0.003979823	0	0.030579989	0.344473961	0.011051886	0.53851018	0	0	0	0.119163948	0.000909805	0	0.002	0.439530383	0.897808576	2.921018902
174	0	0.146824709	0.33184363	0.024994942	0.011261193	0.290668867	0.146265184	0.040879504	0	0	0.063119443	0	0.013618499	0.221255037	0.031149323	0.13060628	0	0.217705694	0	0.235269721	0	0.039741924	0.002	0.377847787	0.926046005	1.945203949
175	0.155601846	0	0.996076089	0	0.058237405	0.191707905	0	0.001951035	0	0	0.090146733	0	0.012773706	0.070638527	0	0.028751858	0	0.001583698	0	0.349622405	0.031757668	0.002868779	0	0.573338127	0.831296634	1.991717655
176	0.361330293	0	0.256754199	0.08386311	0	0.512328994	0	0.045239168	0	0	0.306869307	0	0.033141162	0.886155464	0	0.020183476	0	0	0	0.310341493	0.023428449	0	0.014	0.27044355	0.982986089	2.839635114
177	0	0.084476073	0.811911346	0	0.373439391	0.351978568	0	0	0	0	0.215249049	0	0	0.549828372	0	0	0	0	0	0.256473901	0	0	0	0.456583603	0.891583958	2.6433567
178	0.243511956	0	0.38998947	0	0.00588972	0.22210457	0.003703181	0.025368851	0	0	0.120497113	0	0.023567323	0.632543715	0.005079829	0.181391895	0	0	0	0.213746148	0.001892903	0	0.01	0.305786179	0.971920861	2.069286676
179	0.127146222	0.018847695	0.853083281	0.248652897	0	1.403071922	0.689435504	0.135971382	0	0	0.166094788	0	0	0.959705206	0.06380477	0.189784954	0	0	0.062756027	0.26924112	0	0	0.014	0.29592245	0.965209423	5.187595768
180	0	0.201494107	1.151221615	0	0.112879876	0.550742646	0.021669648	0	0	0	0.24621169	0	0.077299709	0.159522891	0	0.083087364	0	0.020882094	0	0.359888624	0	0.015969217	0	0.581448581	0.813069219	3.000869481
181	0.198315352	0.225181973	0.782788252	0	0.209936438	0.648252986	0.068851749	0	0	0	0.376983206	0	0	0.450345077	0	0.073496564	0	0	0	0.252064282	0	0.164731771	0	0.497387161	0.866853307	3.450947651
182	0	0.200759404	0.553793522	0	0	0.584465743	0.239815958	0	0	0	0.169306107	0	0.003693544	0.323710385	0	0.138077868	0	0.02789888	0	0.266924309	0.032774098	0.066441039	0	0.49919348	0.867666265	2.607660857
183	0.101480616	0.370736122	0.681312274	0.3059546	0.121734819	0.169296239	0.04365086	0.1348779	0	0	0.24478587	0	0.153155591	0.254782385	0.010699145	0.212256534	0	0	0	0.358467323	0.031958286	0	0	0.498425327	0.866442048	3.195148565
184	0.292952516	0	0.6374696	0.025595929	0.064502367	0.486340414	0.041936489	0	0	0	0.214815275	0	0.114663034	0.1246479	0	0.141763481	0	0	0	0.337849998	0.002944356	0	0	0.473578175	0.880501376	2.485481358
185	0	0	0.369552502	0	0.076483607	0.316562508	0.153389989	0	0	0	0.128929875	0	0	0.248295032	0	0.007461237	0	0.05268122	0	0.291522669	0.075094408	0.128477465	0.014	0.271935457	0.975898661	1.848450513
186	0.241829253	0	0.306001229	0.036707037	0.001768296	0.62862482	0.180467825	0	0	0	0.262156983	0	0.163203226	0.409698217	0.011019397	0.043020204	0	0	0	0.185516806	0	0.100716663	0.012	0.299206653	0.961222325	2.570729956
187	0.008090404	0.022615149	0.595019423	0.022032485	0	0.36087447	0.089231311	0	0	0	0.082505976	0	0.012327596	0.283386355	0	0.277931356	0	0.060840571	0	0.221857315	0.049578383	0	0.002	0.415141962	0.911261923	2.086290795
188	0.217366588	0	0.113818999	0	0	0.092325591	0.01266842	0.062088643	0.096443953	0	0.131699373	0	0	1.104435432	0.000369126	0.277725107	0	0	0	0.194791692	0	0	0.024	0.197301361	1.045669833	2.303732924
189	0	0.138892525	0.31579829	0	0.10299808	0.024861981	0.134688975	0	0	0	0.135596394	0	0	0.44040525	0	0.069891293	0	0.022857196	0	0.144143624	0	0	0.052	0.147228205	1.044462636	1.530133609
190	0	0.769904632	0.438818627	0.144083811	0.119568695	0.582516322	0.024398531	0	0	0	0.043710183	0.020835722	0.006813266	0.590578592	0.05826275	0.4189922	0	0	0.453867437	0.013317655	0	0	0	0.478475927	0.878900751	3.68566842
191	0.139173575	0	0.400529883	0	0.127214621	0.066710299	0.003112019	0	0.013893043	0	0.117185702	0	0	0.468274697	0	0.124137914	0	0	0	0.543915217	0.006543188	0.062170076	0.01	0.30643759	0.975939557	2.072860233
192	0.315626094	0	0.230312357	0	0	0.510591319	0.247776395	0	0	0	0.086808475	0	0.073311345	0.318786417	0.005702792	0.039974631	0	0	0	0.033284911	0.015538095	0	0.008	0.326061819	0.952192328	1.87771283
193	0.016225637	0	0.572133578	0	0.140128462	0.292276471	0.122664108	0	0	0	0.146303911	0	0	0.42501754	0	0.128702803	0	0.139323156	0	0.185796117	0	0	0.006	0.337423453	0.949676437	2.168571782
194	0	0.406927832	0.202538924	0.083258744	0	0.366701712	0	0	0	0	0.010389605	0	0.035716838	0.174777541	0	0.280090596	0	0	0	0.166796311	0.010631609	0	0.068	0.13682544	1.040226584	1.73782971
195	0.255366297	0	0.364675605	0.350270043	0	0.501040196	0.201069685	0.001716783	0	0	0.111067742	0	0.115752283	0.194118027	0	0.052296544	0	0.015326184	0	0.103933971	0	0	0.004	0.358657976	0.938774124	2.26663336
196	0.164164496	0	0.238099436	0.273746184	0	0.721241991	0.22700598	0.120838749	0	0	0.097655611	0	0.199758572	0.394862284	0.14251674	0.122969321	0	0	0	0.2069984	0.051655809	0	0.018	0.212429768	0.996355881	2.961513572
197	0.350148886	0	0.308712613	0.078270215	0	0.512020663	0.124945358	0	0	0	0.022014041	0	0.049322076	0.12715803	0	0.016135336	0	0.118981166	0	0.04178092	0	0	0.002	0.397210873	0.92229615	1.749489305
198	0.267583627	0.704321583	0.150893598	0.016655807	0.155779851	0.21138184	0.122073602	0.043892353	0	0	0.046672222	0	0	0.177970409	0.045638784	0.174703143	0	0	0	0.043075811	0	0	0	0.568264853	0.822589947	2.160642627
199	0	0.067680722	0.331088279	0	0	0.887003288	0.041787313	0	0	0	0.236561087	0	0	0.348673311	0.144400225	0.288858853	0	0	0	0.473463413	0	0	0.018	0.214878015	1.000233764	2.819516491
200	0.157814682	0	0.391200889	0	0.016888887	0.087387369	0.421933822	0.016693642	0	0	0.085163725	0	0	0.260261619	0.024905044	0.174242337	0	0.012983699	0	0.173971799	0	0	0.036	0.174944299	1.022636898	1.823447513
201	0.05318728	0	0.271224806	0.073707242	0	0.690450486	0.174795729	0	0	0	0.203809594	0	0.073768088	0.343539362	0.003971739	0.027951881	0.005029156	0	0	0.086358761	0	0	0.022	0.198506647	1.01047891	2.007794125
202	0.151146225	0.075514687	0.082114616	0	0	0.573412804	0	0.005324629	0	0	0.176208566	0	0.001930726	0.24154938	0	0.033807164	0	0.070709312	0	0.301077276	0.008949488	0.016609041	0.016	0.235858982	0.993962761	1.738353912
203	0.35840209	0	0.330588329	0.47608938	0	0.444873066	0.274976106	0.306085531	0	0	0.182371205	0	0	0.852796858	0.086860311	0.385870063	0	0	0	0.352712629	0	0	0.016	0.246954319	0.985121341	4.051625567
204	0.38425536	0	0.546755881	0.021977594	0	0.138954574	0.074783372	0.158638829	0.062238875	0	0.178228119	0	0.037459627	1.280661966	0	0.328763457	0	0	0	0.168081113	0.020222091	0	0.002	0.378170801	0.935251432	3.401020859
205	0.149801658	0	0.517749261	0.117062938	0	0.291072597	0	0.017423325	0	0	0	0	0	0.263233216	0	0	0	0	0	0.063006799	0	0	0.018	0.212822247	1.051348518	1.419349795
206	0.197450716	0	0.247651615	0.052481973	0	0.338108784	0.011145191	0.110265099	0	0	0.033449695	0.064664172	0.110165071	0.166526525	0.048318705	0.069869595	0.006194855	0	0	0.266057795	0.0519141	0	0.01	0.308586253	0.959022709	1.774263892
207	0.450858399	0	0.495350043	0.297764171	0	0.962784467	0.311429977	0.01810361	0	0	0.131654913	0	0.237634234	0.074969225	0	0.141152528	0	0.046082341	0	0.19443823	0.03325121	0	0.002	0.418421716	0.90840183	3.395473347
208	0.064801452	0	0.377005563	0.020892694	0.010651618	0.131621178	0	0	0	0	0.116606803	0	0	0.579585037	0	0.207366145	0	0.008326601	0	0.23658114	0	0.004554628	0.006	0.339376257	0.95784439	1.75799286
209	0.11493806	0	0.360195792	0	0.042709164	0.199460682	0.15072975	0	0	0	0.134811957	0	0	0.361807907	0	0.10489543	0	0	0	0.112574508	0	0	0.014	0.287255592	0.975258404	1.582123249
210	0.093761556	0.454075944	0.203600173	0	0.226439266	0.523134596	0	0	0	0	0.214304526	0	0	0.331514517	0.012385136	0.143604287	0	0.014688559	0	0.409873414	0	0.008087246	0.002	0.390274182	0.921920618	2.63546922
211	0.079641671	0	0.474283215	0	0	0.290017969	0	0.054944667	0	0	0.111279268	0	0	0.365023265	0	0.243801775	0	0.021022679	0	0.198856183	0.037998018	0	0.016	0.247419983	0.995762653	1.876868709
212	0.175847245	0	0.425366527	0	0	0.40024093	0.074112619	0	0	0	0.139054313	0	0.049639029	0.238005559	0	0.088070721	0	0	0	0.196127483	0.003866725	0	0.002	0.396056281	0.921296415	1.790331152
213	0.336820001	0	0.245608585	0.18629899	0	0.490594811	0.391115154	0.10296783	0	0	0.183309163	0	0.091575827	0.703475583	0.10342494	0.21266914	0.011347446	0	0	0.162795178	0.019180927	0	0.016	0.252779143	0.979945049	3.241183574
214	0	0.175595493	0.242056888	0.037739567	0	0.39663791	0.155763363	0.035333961	0	0	0.231495885	0	0.007902749	0.483209445	0.14510349	0.371426751	0	0.225939211	0	0.313193156	0	0.073186713	0.016	0.232060824	0.988283597	2.894584583
215	0	0.088217297	0.313632313	0	0	0.333521464	0	0	0.060640525	0	0.141591146	0	0	0.471890708	0	0.121210945	0	0.04967534	0	0.258422857	0	0	0.088	0.12180237	1.048533237	1.838802595
216	0.089229985	0.199394011	0.517583665	0	0.139762233	0.402979962	0	0	0	0	0.168386951	0	0.047323982	0.267875679	0	0.348473926	0	0.015359442	0	0.362635767	0.000358304	0	0.002	0.435153168	0.900052814	2.559363907
217	0	0	0.592293072	0	0	0.309922223	0	0	0.032180466	0	0.179596615	0	0	0.79503545	0	0.056436772	0	0	0	0.379628937	0	0	0.002	0.403597225	0.923284074	2.345093534
218	0	0.038626107	0.41099612	0	0	0.384089942	0	0	0.002864765	0	0.126748269	0	0	0.514431792	0	0.053055154	0	0	0	0.255049311	0	0	0.068	0.131895747	1.055792851	1.78586146
219	0.191826496	0	0.653940935	0	0.199096791	0.135760431	0.563455602	0	0	0	0.148828661	0	0.020350892	0.346798939	0.075337303	0.16843233	0	0.024503213	0	0.200978852	0	0	0	0.45091854	0.892372448	2.729310446
220	0.464993672	0	0.3642442	0	0	0.89564082	0	0	0	0	0.419894853	0	0	0.422693247	0	0.030812381	0	0.021532179	0	0.529211448	0	0	0.006	0.347816938	0.945102172	3.1490228
221	0.091705208	0	0.620371563	0	0.022123264	0.538684276	0	0	0.059959869	0	0.204394184	0	0.028065002	0.238014898	0	0.248522692	0.029475336	0	0	0.166181176	0	0	0.004	0.369519162	0.935278261	2.247497468
222	0.163385226	0	0.357884152	0	0	0.249789377	0.050088655	0	0	0	0.121160607	0	0	0.461348174	0.002995017	0.260922696	0	0	0	0.25971446	0.013962549	0	0.006	0.345939199	0.946779332	1.941250913
223	0.11327666	0	0.658415899	0.042009212	0	0.754894738	0.16266496	0	0	0	0.099133407	0	0	0.398284655	0	0.051330053	0	0	0	0.071074779	0	0	0.198	0.084006564	1.081870782	2.351084362
224	0.363894096	0	0.464731424	0.069142843	0	1.047311028	0.06504662	0	0	0	0.245023023	0	0.196675879	1.541786264	0.155330877	0.136641611	0	0	0	0.617963682	0.0278914	0	0.016	0.24358353	0.992884269	4.931438748
225	0.125007565	0	0.451934164	0	0.021437292	0.515844147	0.056623499	0	0	0	0.113442317	0	0.035492	0.177934591	0.016965279	0.229031838	0.033628481	0	0.036798853	0.009619083	0	0	0.014	0.261771222	0.986031894	1.823759109
226	0	0.01889493	0.137556451	0	0	0.215495906	0	0.002874096	0.063499769	0	0.060319164	0.029633674	0.001687091	0.54603312	0	0.333255334	0	0.021942106	0	0.198171129	0.025686711	0.026067829	0.64	0.00405542	1.113746844	1.68111731
227	0.06196168	0	0.061193937	0	0	0.426432895	0	0	0	0	0	0.083033152	0.092475151	0	0	0.810342997	0	0.046723142	0.005045002	0	0.024386151	0	0.998	-0.064958633	1.123053389	1.611594106
228	1.105695342	0.109542235	0.04150835	0.092990549	0	0.776262263	0.028084311	0.117373088	0	0	0	0.016108446	0.057887243	0.096951782	0.013697191	0.39587934	0	0	0.14848632	0	0	0	0	0.518963411	0.854002398	3.000466461
229	0.037150891	0	0	0	0	0.397880907	0	0.026656333	0.081538202	0	0.178451018	0	0.051872813	0.77391791	0.000726817	0.073293038	0	0	0.00099336	0.001134205	0	0	0.066	0.140557863	1.070709594	1.623615495
230	0	0.573976633	0.34241637	0.019802431	0	0.781304311	0	0.191868755	0	0	0	0.208823117	0.054624134	0.323084058	0.226396306	0.455650932	0	0.033955549	0	0.334640485	0.071198565	0.005221422	0.002	0.380185942	0.924971655	3.622963067
231	1.013934069	0	0.145397892	0	0.010090033	0.573797892	0.039333865	0	0	0	0.170671106	0	0	0.191149743	0	0.080249662	0	0.016766621	0.049318589	0.088142884	0.002423673	0	0	0.520775235	0.85375071	2.38127603
232	0.084566614	0.507981033	0.32768244	0	0	0.882864714	0.278867023	0.12684981	0	0	0.01754082	0.067289891	0.106278212	0.298020413	0.021140644	0.233705902	0	0.050515653	0	0.276852796	0	0	0.002	0.386420061	0.922785404	3.280155965
233	0.063679007	0.172516762	0.428135517	0.013448245	0	0.48166324	0.035931168	0.022104075	0	0	0.033242051	0	0.091242371	0.219687554	0	0.180270662	0	0.250355249	0	0.109087551	0.017446031	0	0.002	0.446215237	0.894278088	2.118809483
234	0.067991893	0	0.261072145	0	0	0.35031784	0.069414725	0	0	0	0.180998077	0	0.10228024	0.441919019	0	0.142754162	0	0	0	0.070044416	0.014758336	0	0.148	0.098783993	1.051402932	1.701550853
235	0.118092114	0	0.470150026	0.062941179	0.030172454	0.094099321	0.060844247	0	0.009190012	0	0.016718245	0	0	0.35647365	0	0.305152221	0	0	0.173993049	0	0	0	0.002	0.443018756	0.898566572	1.697826518
236	0.044104733	0	0.623538407	0	0	0.297952883	0	0.012185425	0	0	0.172344151	0	0.002023301	0.506046684	0	0.095826708	0	0.055675959	0	0.330704393	0	0	0.022	0.197409071	1.031032959	2.140402645
237	0	0.151027375	0.138553823	0.049843694	0	0.162603283	0	0.039672418	0	0	0.196452162	0	0.084711673	0.324110927	0	0.169181293	0	0	0	0.211964907	0.004386958	0	0.17	0.093630418	1.053595216	1.532508513
238	0.744097124	0.818434916	0.005161781	0.139439159	0.180744431	1.241321268	0.078220315	0.172432378	0	0	0.004425479	0.009685554	0.072580814	0.437489112	0.121541188	0.313382543	0	0	0	0.146600548	0	0	0	0.494639864	0.868342339	4.48555661
239	0.540488179	0	0.425245877	0.310939443	0	0.333807356	0.842578777	0.149378902	0.027063784	0	0.355909145	0	0.119371158	0.678760232	0.034348181	0.070053242	0	0	0	0.474923304	0	0	0.008	0.333893772	0.946667118	4.36286758
240	0.815581551	0	0.701321543	0	0	0.767958214	0.078266501	0	0	0	0.178872288	0	0.127372688	0.212927104	0.003460451	0.08297516	0	0	0	0	0.021519409	0	0	0.558444891	0.829036091	2.990254909
241	0.007915932	0.106280914	0.443393363	0	0	0.981137923	0.017412938	0.021011017	0	0	0.047267858	0	0.09001561	0.119588995	0.038015844	0.290114641	0	0	0	0.227262477	0.041709203	0	0.004	0.368569419	0.931852866	2.431126712
242	0.078680094	0	0.302928063	0	0	0.267305788	0.000798148	0.01910682	0.041753985	0	0.109670451	0	0.010921188	1.020436986	0.037005903	0.150006811	0	0	0	0.150838784	0	0	0.014	0.270947236	1.000119728	2.189453021
243	0.011302298	0.186597408	0.775513011	0.069417128	0	0.395784416	0	0	0	0	0.186710772	0	0.037405112	0.0565849	0	0.149704091	0	0	0.126815667	0.109953347	0	0	0.034	0.181452089	1.058270911	2.10578815
244	0	0.210703522	0.183064484	0.096425752	0	0.830403423	0.056757369	0.107443148	0	0	0.022195042	0	0	0.171325377	0.006282827	0.114860088	0	0	0.314510062	0.143414623	0	0.038585924	0.014	0.262611656	0.980051147	2.295971639
245	0.055194796	0	0.380862658	0	0	0.516185211	0.057503457	0	0	0	0.239061855	0	0	0.33031788	0.005500617	0.287379169	0	0.034917832	0	0.170539228	0	0	0.008	0.317097199	0.95519686	2.077462703
246	0.166707508	0.605311069	0.028810182	0	0.091400675	0.425479274	0.024483578	0.0445185	0	0	0.159736364	0	0	0.433656506	0	0.112009736	0	0.013076347	0	0.186746277	0.015055074	0	0.002	0.438797396	0.898420828	2.306991091
247	0.842132684	0.245598918	0	0	0.047873116	0.971057299	0	0.082346571	0	0	0.020763887	0.022280685	0	0.391695915	0.042694642	0.559422942	0	0	0	0.112812094	0	0	0	0.48376007	0.874448906	3.338678753
248	0.132253894	0	0.66834562	0	0.065505351	0.120570223	0	0	0.034229568	0	0.035380826	0	0.085436921	0.948797759	0	0.071633282	0	0	0.0565216	0.022835097	0	0	0.002	0.389542561	0.942455581	2.24151014
249	0.542186417	0.060546635	0.375314746	0.139167776	0	0.882913178	0.050541648	0.025738586	0	0	0.025300533	0	0.005621486	0.095186612	0.059463021	0.226843027	0	0	0.189755343	0.080560063	0.095597058	0	0.002	0.407180359	0.914795188	2.854736128
250	0.119627735	0	0.299435672	0	0	0.525084437	0	0	0	0	0.089190768	0	0.096651188	0.505431529	0.013097957	0.492298845	0	0.033062426	0	0.192540685	0	0.022197097	0.014	0.270666894	0.976384799	2.388618339
251	0	0.115399218	0.570924635	0	0	0.452255063	0	0.110727988	0	0	0.199311534	0	0	0.097055398	0.078766683	0.083737049	0	0.046733366	0	0.334551183	0	0	0.002	0.439899336	0.899043165	2.089462116
252	0	0.161490662	0.438343461	0	0	0.331605334	0.001134459	0.177242895	0	0	0.01181838	0.14393029	0	0.61858464	0.330366626	0.13707418	0	0	0	0.446108326	0.043175106	0	0.01	0.306255501	0.966278375	2.840874359
253	0	0.007533098	0.338916128	0	0	0.298592783	0.085350845	0	0	0	0.071560236	0	0.010069893	0.396439663	0	0.173384445	0.018545713	0.081296053	0	0.305606575	0.073870798	0	0.052	0.148071191	1.033541701	1.86116623
254	0.779267137	0	0.320467917	0	0.104707948	0.548167167	0.028273787	0.006788104	0	0	0.014075249	0.01633348	0.024206905	0.215079026	0.006165311	0.198042302	0	0	0	0.001385068	0	0	0	0.485207051	0.876863325	2.262959403
255	0	0.446521399	0.197560121	0.009340801	0	0.547207063	0.017257842	0.101610144	0	0	0.075711977	0	0	1.192015498	0.164505093	0.575380874	0	0	0	0.167046497	0.06013666	0	0.014	0.296022798	0.971873742	3.554293969
256	0.083550685	0	0.181796378	0	0	0.188597749	0	0	0.005223418	0	0.089242009	0	0	0.928665789	0	0.024177956	0	0	0	0.680198213	0	0.156622452	0.01	0.310832524	0.990740284	2.33807465
257	0	0.044240439	0.307151524	0.015180477	0	0.675784424	0.081891555	0	0	0	0.009886675	0.029009974	0.020098913	0.206861906	0.085467478	0.222680338	0	0	0	0.105844614	0.097645418	0	0.018	0.21442714	0.997496504	1.901743735
258	0	0.010363487	0.29921144	0	0	0.423678037	0.03347234	0	0	0	0.054005225	0	0	0.188407679	0.015144012	0.294722747	0.025195192	0.163964891	0	0.176756156	0.074735898	0.00952241	0.012	0.299040129	0.959694704	1.769179515
259	0.150026806	0	0.202625559	0	0.018853985	0.064969495	0	0.202326506	0	0	0	0.067841755	0	0.434531955	0.077385451	0.248034088	0	0	0	0.378653289	0.03807671	0	0.02	0.204741331	1.015954116	1.883325599
260	0.266573053	0	0.286047533	0.055132593	0	0.299906204	0	0.082402813	0	0	0.036261637	0	0	0.159594175	0	0	0	0.037773152	0	0.266075637	0	0.02173228	0.014	0.271860334	0.988936032	1.511499077
261	0.445467281	0.183475949	0.363238889	0	0.030618997	0.413082329	0.315774306	0.013387992	0	0	0.237361357	0	0.085265403	0.657761265	0.097343766	0.480793297	0	0	0.049837415	0.061440535	0	0	0.002	0.384755137	0.923450852	3.434848782
262	0.269417901	0	0.158405323	0.42455008	0	0.313956119	0.148696959	0.247446832	0	0	0	0.3523104	0.077529318	0.093224052	0.034061002	0.213793983	0	0.143012557	0	0.390194592	0.02046721	0.042624978	0.016	0.248946083	0.991514111	2.929691304
263	0.208492971	0	0.200117001	0.079888743	0	0.72857366	0.177715942	0	0	0	0.125198782	0	0.112948609	0.124395778	0	0.198854628	0.015896821	0.021629483	0	0.471531263	0.026149107	0.010930858	0.014	0.276137547	0.972555332	2.502323646
264	0	0.046991968	0.375298052	0.05107332	0	0.620213934	0.065997344	0.098354411	0	0	0.190765021	0	0.019165728	0.486733544	0.134198003	0.013808919	0	0	0	0.17290615	0	0	0.014	0.284857425	0.971168205	2.275506394
265	0	0.100664566	0.365994522	0	0.062096148	0.355629849	0.083929696	0	0	0	0.115234964	0	0.020301814	0.40601997	0	0.075132437	0	0.054156066	0	0.14485328	0.010277063	0	0.008	0.323706014	0.954268434	1.794290374
266	0.084788575	0	0.509459021	0.038538583	0.031424136	0.318773831	0	0.023103366	0	0	0.0826626	0	0	0.290742597	0.01666982	0.303204101	0	0	0	0.157136233	0	0	0.002	0.380743506	0.930376468	1.856502865
267	0.2739744	0	0.156773792	0.220486194	0	0.395403786	0.094762319	0.017736326	0	0	0.017036432	0	0.032319222	0.481242036	0.039826737	0.133683892	0	0	0	0.017680873	0	0	0.008	0.320584169	0.956023014	1.880926008
268	0.387099305	0.401817247	0.098270904	0.00522323	0.182124221	0.618439354	0.109291523	0	0	0	0.305150629	0	0.036087013	0.30099329	0	0.078018594	0	0	0	0.166803651	0.016667425	0	0.002	0.406040578	0.91528648	2.705986386
269	0.045030564	0	0.342478329	0	0.04587534	0.263883493	0.129230582	0	0	0	0.106887846	0	0	0.462643202	0.001444356	0.137094355	0	0	0	0.109410551	0	0	0.01	0.307403342	0.964738181	1.643978616
270	0.141613579	0	0.227988132	0	0.015358761	0.272661371	0	0	0	0	0.107134408	0	0.003099611	0.420562757	0	0.032108767	0	0	0	0.201295015	0.064805676	0	0.016	0.225603407	1.004740081	1.486628076
271	0.193516526	0	0.247396313	0	0	0.343777749	0.012309243	0.012757876	0.010974577	0	0.066579079	0	0.062644003	0.210707848	0	0	0	0.074203722	0	0.375296884	0.051823696	0.023067126	0.02	0.204392567	1.011473048	1.685054644
272	0	0.098141692	0.693212142	0	0	0.180713545	0	0	0	0	0.088888328	0	0	0.537388953	0	0.126866623	0	0.009224265	0	0.335331135	0.062735234	0.074974749	0.014	0.278840391	0.996757397	2.207476665
273	0.040586531	0	0.245825532	0	0	0.440507007	0.167954457	0.018136812	0	0	0.139483722	0	0.005136978	0.332317189	0.075123243	0.111173772	0	0	0	0.168354626	0.0264561	0.000565654	0.024	0.196505046	1.005002222	1.771621624
274	0.110019241	0	0.509350777	0.01386039	0	0.347410458	0.04271879	0	0	0	0.111467137	0	0.069547691	0.241108481	0	0.068514267	0	0	0	0.156872093	0.023796048	0	0.002	0.430758276	0.905114651	1.694665373
275	0	0.044545894	0.379820477	0	0	0.647760495	0.183786134	0	0	0	0.236458574	0	0.063988776	0.635528703	0.108658338	0.258313218	0	0	0	0.27673993	0.033221789	0	0.014	0.263981432	0.976983265	2.868822328
276	0.10459223	0	0.24899254	0	0	0.376129765	0.041076663	0	0	0	0.060714893	0	0.017141691	0.329857544	0	0.167781467	0	0.072551159	0	0.17657173	0	0	0.038	0.161242592	1.02425321	1.595409682
277	0.269302415	0	0.176513098	0.017196945	0	0.379957362	0	0.0182057	0.030032275	0	0.154401731	0	0.058501716	0.142875808	0	0.041403526	0	0	0	0.479617053	0.023702792	0.009927	0.014	0.28591986	0.977951742	1.801637421
278	0.003186541	0.32863334	0.414529656	0	0.048806496	0.532757484	0	0.012611681	0	0	0.276300101	0	0.029004028	0.22998608	0	0.249273988	0	0	0	0.254242405	0	0	0	0.463566764	0.885392602	2.379331798
279	0.028395096	0.060843241	0.380940908	0	0	0.910585319	0.011194205	0.014613425	0	0	0.05736547	0	0.037308052	0.253511973	0	0.30610996	0	0.046494745	0	0.202909634	0	0	0.016	0.255248606	0.983357848	2.310272029
280	0.151722658	0.046648031	0.614915592	0	0	0.394087255	0.159421465	0	0	0	0.134964983	0	0	0.545471189	0	0.025491078	0	0.009196856	0.052143297	0.08842632	0	0	0.002	0.43147753	0.905263452	2.222488724
281	0	0.152805509	0.638613756	0	0.160924946	0.445109644	0	0	0	0	0.102561503	0	0.031802779	0.025392994	0.019865902	0.27088906	0	0.001276954	0.161424951	0.125728824	0	0	0	0.470821326	0.88233939	2.136396821
282	0.33310024	0	0.311181729	0.086541878	0	0.404319892	0.036826756	0.087610651	0	0	0.059490853	0.07193197	0.083759816	0.435793117	0.024182668	0.553357584	0	0	0	0	0.135341361	0	0.008	0.328208015	0.949567728	2.623438513
283	0.144251304	0.056478863	0.317750816	0.051817041	0	1.147679182	0.147636671	0.061116148	0	0	0	0	0.040117554	0.221648279	0.050780812	0.302232489	0	0.001646696	0	0.217540087	0.03136209	0	0.014	0.266736726	0.978362013	2.792058032
284	0.274803629	0	0.082868842	0.086346078	0	0.588872094	0	0.012138406	0	0	0.0910207	0	0.020429365	0.626834037	0	0.079915994	0	0	0	0.043144087	0	0	0.016	0.242421577	0.998702579	1.906373233
285	0.126148847	0.057127499	0.395895884	0	0.137702303	0.138142542	0.272712305	0	0	0	0.029035054	0.007729596	0	0.439153455	0.02608313	0.146458043	0	0	0.06324804	0	0	0	0.002	0.392971082	0.92233553	1.839436699
286	0	0.016910571	0.231961839	0	0.153919299	0.227676087	0.019988779	0	0	0	0.157976447	0	0	0.53520607	0	0.045647877	0	0	0.012389149	0	0	0	0.47	0.026458765	1.104267796	1.401676117
287	0	0.062762062	0.20877731	0	0	0.456275065	0	0	0	0	0.127431153	0	0.000275246	0.354235458	0	0.168781315	0	0.027061438	0	0.511581922	0.259986868	0.153817679	0.014	0.261879259	0.983101382	2.330985516
288	0.100415872	0.639113827	0.041941481	0	0	0.703391789	0.056065032	0.050648465	0	0	0.182040692	0	0.000132856	0.171987634	0.010702739	0.124993475	0	0.009688635	0	0.288364094	0.097186822	0.096052494	0.164	0.095131516	1.055065347	2.572725906
289	0.053488721	0	0.231295201	0	0	0.361067948	0.049315629	0	0	0	0.014850893	0	0	0.666761262	0.040943961	0.172972741	0	0.062866612	0	0.207855891	0.005531615	0.013091468	0.01	0.310312209	0.966821397	1.880041943
290	0.025139212	0	0.416652996	0	0	0.445419129	0.041666308	0	0	0	0.116716758	0	0	0.775678922	0	0.121584884	0	0.013900181	0	0.327223834	0	0.005407291	0.016	0.230962409	1.008224181	2.289389514
291	0.00410268	0.033584982	0.502479204	0	0	0.457776842	0	0	0	0	0.225479483	0	0.002271327	0.277462446	0	0.04138353	0	0.024900994	0	0.500412463	0.033272456	0	0.014	0.28464631	0.982191034	2.103126408
292	0.045842167	0	0.495342266	0	0	0.755585165	0.054528204	0.007824531	0	0	0.07912755	0	0.031391525	0.271765431	0.023236451	0.066312792	0	0.049419273	0	0.316032229	0	0	0.006	0.344215695	0.945778369	2.196407583
293	0.007971284	0	0.53412988	0	0.018897235	0.418957325	0	0	0	0	0.125750403	0	0.010605077	0.337891199	0.073670636	0.117461689	0	0.011888217	0	0.433561153	0	0	0.036	0.166624562	1.037381098	2.090784098
294	0	0.191628202	0.350570577	0.122947511	0	0.789857585	0	0	0	0	0.029086793	0.020470279	0.092293677	0	0.007452373	0.136041027	0.110075927	0.0026886	0	0.25711722	0	0	0.008	0.328591045	0.952481948	2.110229769
295	0.13589665	0	0.26540114	0.071985781	0	0.396515294	0.155519775	0	0	0	0.134143557	0	0.045914386	0.457345473	0.001557463	0.045289062	0	0	0	0.18937611	0.014977282	0	0.036	0.169246179	1.021661088	1.913921974
296	0.05443453	0.043914081	0.510346586	0	0.161711974	0.348918678	0	0	0	0	0	0.084845281	0.023036003	0.169713938	0.015921331	0.2864091	0	0	0.319203865	0.045133255	0	0	0.002	0.393000652	0.921190972	2.063588623
297	0	0.073942636	0.09855473	0	0.229348157	0.109820562	0.177096711	0	0	0	0.154374827	0	0.029689188	0.215169821	0	0	0	0.011787141	0	0.157987064	0.135363819	0.296616665	0.5	0.021002644	1.081494244	1.689751322
298	0.100660461	0	0.438277422	0	0	0.498429	0.077130207	0.220672288	0	0	0.118335475	0	0.06708899	0.60996493	0.010916201	0.426391284	0	0.088541163	0	0.426208768	0.16121682	0.057048684	0.014	0.270389939	0.973561399	3.300881691
299	0.017360931	0	0.394781928	0	0.098565173	0.199857901	0.228223294	0	0	0	0.097702236	0	0	0.226319943	0	0.050771293	0	0.01642287	0	0.138592891	0	0	0.04	0.154570928	1.036457409	1.46859846
300	0	0.134490294	0.281263939	0	0.105258134	0.286403813	0.058081787	0.007195995	0	0	0.031351413	0.025983489	0	0.211899642	0.028924828	0.136720385	0	0.03997374	0	0.094143509	0.048705838	0	0.13	0.106909444	1.046507149	1.490396804
301	0	0.014754571	0.282547542	0	0.008462908	0.405419414	0.063464435	0	0.063360396	0	0.176915217	0	0	0.47120052	0.165640747	0.15248552	0.063928718	0	0	0.192052389	0	0	0.106	0.115185983	1.042154801	2.060232376
302	0.084159765	0	0.243786943	0	0	0.437171558	0	0	0	0	0.144349888	0	0	0.722253285	0.023725045	0	0	0.012651739	0	0.681751495	0	0.024610553	0.01	0.309337439	0.975980929	2.374460271
303	0.215267738	0	0.637582943	0	0	1.049693594	0.190054871	0	0	0	0.478880789	0	0.086516659	0.309073777	0.010482513	0.196360056	0	0	0	0.552604694	0	0	0.01	0.309895988	0.960660573	3.726517634
304	0.054219135	0	0.182226962	0	0.058949163	0.471200206	0.037245126	0	0	0	0.103328572	0	0.054343283	0.225524236	0	0.054197892	0	0	0	0.101092152	0.005652197	0	0.938	-0.029425052	1.103536151	1.347978923
305	0	0.075090852	0.222469115	0	0	0.224525663	0	0.146133919	0	0	0.124266992	0	0	0.775039571	0.102612108	0.14270828	0	0	0	0.269033936	0	0	0.016	0.226364607	1.009956119	2.081880437
306	0.097291672	0	0.398871166	0	0	0.377609329	0.056179496	0	0	0	0.09270791	0	0.058142544	0.385375235	0.005126476	0.155830788	0	0	0	0.10515259	0.05896786	0	0.008	0.333420081	0.950471502	1.791255067
307	0.600190983	0	0.42406118	0.190570694	0	0.846940962	0.011368309	0.151104852	0	0	0.037655491	0.114644684	0.110434266	0.305938738	0	0.182869547	0	0.358828855	0.231606957	0.112529946	0	0	0.002	0.387888714	0.921819047	3.678745464
308	0	0.075799169	0.271863641	0	0	0.290640294	0	0.023257304	0.069448728	0	0.144745363	0	0	0.700069569	0.000217793	0.115933135	0	0.067335485	0	0.245499805	0	0	0.014	0.28183085	0.979969412	2.004810288
309	0.12392389	0.160028324	0.283957824	0.050433231	0.189878592	0.352131829	0.010811805	0	0.003743194	0	0.058399216	0	0.033638526	0.287673	0.027583107	0.352835695	0	0	0	0.092858964	0.010442944	0	0.014	0.285251014	0.969968446	2.03834014
310	0	0.060466517	0.259753454	0	0.073203927	0.060643505	0.073822845	0	0	0	0.07755138	0	0	0.715866987	0	0.113339603	0	0	0	0.382321585	0.085632409	0.071384284	0.016	0.228629506	1.017849498	1.973986496
311	0	0.105932745	0.293854031	0	0	0.452582835	0.110844369	0.07398192	0	0	0.094641585	0	0.016750615	0.218772724	0.150781388	0	0	0.117961386	0	0.158479484	0.03149634	0.055425361	0.012	0.297023958	0.96242202	1.881504783
312	0	0	0.157489177	0	0.113757144	0.163814275	0	0	0.009325832	0	0.071840374	0	0.008296425	0.409854362	0	0.326445729	0	0.032783151	0	0.115539943	0.023030639	0	0.516	0.016958142	1.097712972	1.432177052
313	0.091936378	0	0.238469173	0	0	0.698427121	0.144206557	0	0	0	0.150622699	0	0.037954028	0.146146763	0	0.067462189	0	0.008637911	0	0.21625244	0.020944167	0	0.034	0.181387722	1.01727821	1.821059428
314	0.082925787	0	0.248083066	0	0	0.262941274	0.10138447	0	0	0	0.06414315	0	0.012318069	0.388186904	0	0.052584759	0	0.00438463	0	0.220467447	0.018488838	0	0.204	0.082357873	1.067674729	1.455908394
315	0.160830913	0	0.478247971	0	0	0.132217798	0.081030524	0	0	0	0	0.020923168	0	0.663885304	0.010884317	0.222446069	0	0	0	0.126476443	0	0	0.004	0.367833457	0.947934152	1.896942508
316	0.114075031	0	0.254331762	0	0	0.359476545	0.015077433	0	0.005154532	0	0.094217075	0	0	0.576105272	0.072857226	0.047321384	0	0.025973482	0	0.253764175	0	0.011102916	0.008	0.314483206	0.962058949	1.829456833
317	0.239103292	0.923500804	0.042884604	0.036018408	0	0.793292667	0.015470461	0.06233197	0	0	0.04326842	0	0.001997714	0.074608316	0	0.640838871	0.029721072	0	0.240636904	0.030997447	0.027585256	0	0	0.525000593	0.852665002	3.202256207
318	0.0309206	0.035132561	0.305694389	0	0.069334793	0.400775666	0	0	0	0	0.186258059	0	0	0.618763234	0	0.0780233	0	0.028301188	0	0.350431221	0.048779731	0	0.014	0.29614373	0.970450845	2.152414742
319	0.183284856	0	0.212278677	0.048931783	0	0.472195392	0	0.030599343	0	0	0.052556504	0.001391092	0.10102641	0.142567919	0	0.147059164	0	0.072468279	0	0.268274367	0.112644608	0	0.024	0.195441867	1.004103676	1.845278393
320	0.145235293	0	0.307082547	0	0	0.314291922	0	0.011686151	0	0	0.148827848	0	0.009746629	0.439646242	0	0.012509484	0	0	0	0.310612075	0.024077334	0	0.016	0.234935914	1.003715144	1.723715526
321	0.101067517	0	0.274426348	0	0	0.394373593	0	0.05623548	0	0	0.041342092	0	0	0.754305037	0.035913083	0.224248391	0	0	0	0.1199044	0	0	0.014	0.283251689	0.982963969	2.001815939
322	0.090874259	0	0.220299048	0	0	0.271154728	0	0.014127148	0	0	0.074719068	0	0	0.60059305	0	0.031813646	0	0.004104773	0	0.354335867	0	0.047743424	0.008	0.322883756	0.965597882	1.709765012
323	0	0	0.15363164	0	0	0.391400983	0.005838796	0	0	0	0.124767045	0	0	0.510783188	0.023419738	0.172644615	0	0.029520603	0	0.23879495	0.005510887	0.065465049	0.238	0.073060609	1.072135129	1.721777492
324	0.156990827	0.256436879	0.071992466	0	0	0.735477195	0	0	0	0	0.116257473	0	0.014659516	0.581201342	0	0.333655985	0	0.00655069	0	0.321722342	0	0	0.006	0.345237645	0.943332796	2.594944715
325	0.086088543	0	0.447538935	0.006860816	0	0.458351006	0	0	0	0	0.06078781	0	0.025160173	0.320199452	0.004441968	0.114150781	0.014195127	0	0	0.200693624	0.009317676	0	0.016	0.254439053	0.99332806	1.74778591
326	0	0.628002085	0.344052769	0.089448656	0.150027906	0.350074999	0.006586017	0	0	0	0	0.032388523	0.039686322	0	0	0.27148906	0	0.008816881	0.237770519	0	0.128344186	0	0	0.550088793	0.837525283	2.286687923
327	0.70384931	0	0.494375586	0.732175949	0	0	0.396877649	0.67694873	0.064359787	0	0.104760568	0	0.169851165	0.108933611	0.237941387	0.384393851	0	0.006178066	0	1.180686056	0.058422423	0	0.01	0.303766717	0.963735737	5.31975414
328	0.145142249	0	0.134830836	0.042443784	0	0.452455605	0.206705756	0	0	0	0.162879805	0	0.041257099	0.40326115	0	0.031551861	0	0	0	0.22739133	0.022588904	0	0.03	0.191115567	1.010440246	1.870508379
329	0.671060395	0	0.456903061	0.469812252	0	0.835698993	0.279623338	0	0.032542219	0	0.174537823	0	0.184168194	0.416652359	0.000542412	0.022648179	0	0	0	0.542066897	0	0	0.004	0.362094289	0.936308604	4.086256121
330	0.234234082	0	0.386825985	0.109446812	0	0.378540157	0.021435682	0.045431615	0	0	0.153131545	0	0	0.94917105	0.039107325	0.18372673	0	0	0	0.347475191	0	0.023754662	0.01	0.313279122	0.964175692	2.872280834
331	0.10047047	0	0.373345773	0	0	0.305148411	0	0.005707578	0	0	0.060023314	0	0	0.70344445	0.048152584	0.196200662	0	0.004532551	0	0.201983455	0.019291509	0	0.006	0.340554813	0.954030852	2.018300757
332	0	0.160363054	0.319086832	0	0	0.484203436	0.031040487	0	0	0	0.057176452	0	0.06401176	0.559448364	0.011686029	0.319449608	0	0	0	0.076170256	0.041604961	0	0.066	0.13993694	1.038241689	2.124241241
333	0.720554982	0	0.497107727	0.180016726	0	0.863461095	0.549206314	0.153094821	0.096098991	0	0.262958391	0	0	0.70278295	0.044567575	0.21435334	0	0	0	0.627888173	0.034954614	0	0.008	0.328658129	0.949758031	4.947045698
334	0	0	0.132605591	0.034606812	0	0.64186319	0.007919355	0	0	0	0.07037058	0	0.065516959	0.397100796	0	0.233386806	0.000110807	0.06441306	0.019948208	0.227497409	0.113625714	0	0.02	0.200923143	1.004715049	2.008965287
335	0.144930677	0	0.369441287	0	0	0.517769598	0.107977699	0.040235498	0	0	0.102656981	0	0.108608444	0.520042937	0.109246082	0.192374742	0	0	0	0.20191547	0	0	0.006	0.342470377	0.94266183	2.415199414
336	0	0	0.58896968	0	0	0.560591094	0.049628397	0	0	0	0.188214299	0	0	0.41729384	0	0.028273985	0	0	0	0.239423685	0	0	0.004	0.371900619	0.936334252	2.07239498
337	0.011870113	0	0.28030045	0	0	0.491329498	0	0	0	0	0.117438616	0	0.081812035	0.513537412	0	0.318942664	0.03686237	0.022889204	0	0.089224869	0	0	0.016	0.25259344	0.986560387	1.96420723
338	0.515804831	0	0.505871309	0	0	0.275090332	0.00394514	0	0.06143819	0	0.079713382	0.041116805	0.051690788	0.159937275	0	0.229320685	0	0	0	0	0.012604734	0	0.008	0.323060283	0.981032642	1.936533469
339	0.360277852	0	0.391043439	0	0	0.325486455	0	0.016256328	0	0	0.145642637	0	0.054594762	0.348427991	0	0.075602685	0	0	0	0.368377433	0.020790523	0.11214954	0.002	0.417037329	0.910405982	2.218649643
340	0	0.118519231	0.279083781	0	0	0.387953163	0.006224384	0	0	0	0	0	0	0.841880373	0	0.142190619	0	0.046037579	0	0.233717429	0	0	0.014	0.262853768	0.999406366	2.055606559
341	0.191841159	0	0.285648831	0	0	0.241646554	0	0	0	0	0.113403959	0	0	0.582252417	0.00023182	0.071020429	0	0	0	0.178716384	0	0	0.004	0.360267422	0.944379533	1.664761555
342	0.106272008	0	0.366905899	0.03073712	0	0.602091527	0	0.03173395	0	0	0.075795802	0	0.038772873	0.220311254	0	0	0	0.042410397	0	0.858654712	0.047342289	0	0.014	0.268981941	0.997701691	2.42102783
343	0.092811327	0	0.228685472	0	0	0.31881491	0	0.071521729	0.02337207	0	0	0.053438115	0.009696167	0.567371945	0.010466343	0.198691927	0.012338318	0.054183439	0	0.857857611	0.108625179	0.085888925	0.02	0.207198012	1.028727835	2.693763479
344	0.201267561	0	0.469379846	0.125607939	0	0.793386426	0.056456378	0	0.107127269	0	0.58012414	0	0	1.428369861	0	0.162247333	0	0.121921382	0	0.206818462	0	0	0.016	0.251431641	0.99207707	4.252706597
345	0	0.30680238	0.157235066	0	0	0.701894871	0.092449162	0	0	0	0.172887771	0	0	0.524659059	0	0.164173512	0	0.025772762	0.03053026	0.083573168	0	0.082270399	0.01	0.307467614	0.958683499	2.342248409
346	0.066818216	0	0.517141301	0.038088487	0	0.468490815	0	0	0	0	0.131619647	0	0	0.830135302	0.003967686	0.123539072	0	0	0	0.188971748	0	0	0	0.460117774	0.888744663	2.368772275
347	0.042646277	0	0.367456229	0	0.076622349	0.273321997	0.249025084	0	0	0	0.087972514	0	0	0.333988578	0	0.075274516	0	0.002622811	0	0.094865786	0.00224057	0.006011467	0.09	0.120515111	1.04660712	1.612048177
348	0	0.146834457	0.146614428	0.044934026	0	0.409737763	0.096531703	0.189937057	0	0	0.009927836	0.051358181	0.081790693	0.132286247	0.175956853	0.385518862	0.052128026	0.310604703	0	0.066532686	0.021560828	0	0.016	0.255392393	0.977468402	2.322254351
349	0.838429794	0	0.929591638	0	0.016327363	0.318112341	0	0.171656572	0	0	0	0.050716353	0.36316974	0.181358725	0	0.184260467	0	0	0	0.110851882	0.094369096	0	0.002	0.411570201	0.929365893	3.258843971
350	0.186923502	0	0.228443579	0	0	0.478463544	0.095665793	0.010833676	0	0	0.027042782	0	0.086494813	0.390821576	0.019201332	0.302177746	0	0	0.072968453	0	0.013960065	0	0.014	0.293098633	0.964365067	1.912996863
351	0	0.066438531	0.298557601	0	0.060972631	0.104398219	0.191859665	0	0	0	0.075919656	0	0.01597942	0.50899709	0	0.049674432	0	0.022369806	0	0.215800203	0	0	0.024	0.194691789	1.021495549	1.610967253
352	0.018365012	0	0.375417391	0	0	0.859250519	0	0	0	0	0	0.058821736	0.0185868	0.163095487	0	0.489894683	0	0.003471167	0	0.014732458	0.016608066	0	0.03	0.190476466	1.016417525	2.01824332
353	0.087360972	0	0.480903474	0.111610793	0	0.381380268	0.119306514	0.043331177	0	0	0.130157054	0	0.082969676	0.098566602	0	0.046209884	0	0.006470934	0	0.103536184	0.050820085	0	0.014	0.271340576	0.986496383	1.742623618
354	0.224956841	0	0.933032652	0.084933164	0.339047743	0.3038138	0.117920769	0	0	0	0.112065142	0	0	0.734964636	0	0.231816868	0.087197476	0.077645109	0.09746831	0.051825608	0.050956066	0	0.002	0.449274483	0.894021761	3.447644183
355	0.063274829	0	0.291860016	0	0.045409726	0.286630539	0.186237969	0	0	0	0.117748913	0	0	0.595025602	0	0.0277673	0	0	0	0.139211692	0	0	0.006	0.33927049	0.94995086	1.753166587
356	0.839915205	0	0.904902101	0	0	0.366994194	0	0.079303011	0	0	0.016504516	0	0.064907109	0.297947498	0	0.12073493	0	0.010144597	0	0.435759031	0.012203656	0.014405046	0	0.543135087	0.841937339	3.163720895
357	0.217816643	0	0.316130709	0	0	0.181206257	0	0.018147713	0	0	0.016589038	0	0.031087135	0.468478692	0	0.028880849	0	0	0	0.509856359	0	0	0.006	0.355097973	0.955121849	1.788193397
358	0.065274873	0	0.456705763	0	0	0.252556379	0.015672474	0.002548426	0	0	0.163134682	0	0	0.615504101	0	0.040357734	0	0.037654683	0	0.265856023	0	0.000798326	0.016	0.259302764	0.998478161	1.916063466
359	0.011683983	0.112268671	0.559705151	0	0	0.537317523	0	0	0	0	0.075477441	0	0	0.561558749	0.000785854	0.337736227	0	0.016220101	0.461640454	0.030274203	0	0	0.002	0.417006549	0.909416752	2.704668356
360	0	0.095673682	0.351464656	0.016899532	0	0.380404276	0.271603368	0	0	0	0.048441728	0	0.059178045	0.116314816	0	0.194553799	0	0.04104516	0.043301064	0	0	0	0.038	0.162624164	1.021260424	1.618880126
361	0	0.069938981	0.438922971	0	0.013593317	0.322000914	0.082136352	0	0	0	0.151168133	0	0.060173893	0.452221408	0	0.079016301	0	0	0	0.143610068	0	0	0.032	0.188955652	1.022331849	1.812782339
362	0.014576848	0	0.359774711	0	0	0.28648226	0.265393224	0	0	0	0.049025866	0	0	0.592945959	0	0.216629232	0	0	0.083278791	0.028124141	0	0	0.02	0.203525994	1.012128381	1.89623103
363	0.170948998	0	0.201272454	0.175770761	0	0.422162491	0.040347941	0	0	0	0.102973851	0	0.116598175	0.136736615	0	0.228751699	0.021528889	0.004540425	0.034629278	0.183319972	0.134928523	0.052910373	0.014	0.285902873	0.964027642	2.027420444
364	0.344673984	0	0.270251514	0.130234385	0	0.432938668	0.265806384	0.00770736	0	0	0.39791844	0	0	0.176459457	0	0.112776555	0	0.006037109	0	0.624034607	0.011538843	0	0.014	0.263095258	0.988210554	2.780377306
365	0.680616035	0	0.60682761	0.012217156	0	0.947048392	0.044533055	0.213316305	0	0	0	0	0.111158359	0.1851835	0	0.135267716	0	0	0	0.506634557	0.02608419	0	0	0.489157016	0.871549783	3.468886876
366	0.197473404	0.638599457	0.383430716	0.05953091	0	0.945588042	0.074135039	0.023627134	0	0	0.311826965	0	0.063884684	0.356714407	0	0.153034555	0	0.083353205	0	0.418070452	0	0	0	0.484619732	0.87447438	3.709268969
367	0	0	0.435490709	0.004611152	0.234064571	0.256803841	0.039009217	0.022699612	0	0	0.13784709	0	0.078250397	0.533946124	0.03343901	0.293514359	0	0	0	0.029891779	0	0.018157099	0.012	0.301897424	0.965165191	2.11772496
368	0.197390364	0	0.194941021	0	0	0.760421975	0.175159364	0.025019597	0	0	0.269884908	0	0.039894234	0.204308302	0	0.006027319	0	0.019374643	0	0.545987417	0	0	0.03	0.190601299	1.020305149	2.438409144
369	0	0.108295084	0.239037744	0	0	0.558354692	0.001257245	0	0	0	0.164908458	0	0	0.40636747	0.030987041	0.422242878	0	0.003520977	0	0.22222401	0.049757907	0	0.018	0.218458804	0.99708112	2.206953508
370	0	0	0.380150248	0	0.112686835	0.247542645	0.059861695	0	0	0	0.066404014	0	0	0.230813642	0	0.125919191	0	0	0.052185716	0.063112329	0.038451621	0	0.438	0.032469102	1.088689746	1.377127935
371	0.454816435	0	0.495653399	0.177053044	0	0.487720784	0.602266304	0.054200643	0	0	0.315786818	0	0.00429685	0.566984681	0.001354736	0.176741347	0	0	0	0.785002787	0	0	0.012	0.302482136	0.964398504	4.121877828
372	0	0.04717202	0.182213667	0	0	0.501539031	0	0	0	0	0.156824625	0	0.021484649	0.411066204	0	0.105593052	0	0.024732754	0	0.485103706	0	0.018017085	0.054	0.147048005	1.042705542	1.953746793
373	1.31982539	0	0.413034346	0.096556481	0	0.695150294	0.25268998	0.033113782	0	0	0.048135109	0	0.090075665	0.146407017	0	0.023064786	0	0.009142702	0.134357802	0.029236828	0	0	0	0.541522376	0.841010957	3.290790184
374	0.255980459	0	0.118771027	0.07549705	0	0.543531814	0	0	0.145361892	0	0.054358405	0	0.008472889	0.481331416	0.010186906	0.28739564	0	0.004883708	0	0.173806186	0.068651854	0	0.014	0.268264944	0.976940218	2.228229247
375	0.221245814	0	0.046476886	0.215305125	0	0.375649007	0.127129826	0.03866746	0	0	0.227939163	0	0.270674552	0.379729316	0.004302497	0.129364766	0	0	0	0.499391243	0.00396111	0.072815692	0.04	0.153775138	1.027315049	2.612652457
376	0.245805583	0	0.248306207	0.042999634	0	0.343076571	0	0.047981761	0	0	0	0.133835107	0.018496403	0.518924115	0.030599608	0.255952878	0	0	0	0.632456367	0.056191116	0.034635622	0.014	0.287616793	0.977979722	2.609260973
377	0.069661433	0	0.305693217	0.057626459	0	0.258992857	0.013181492	0	0	0	0.091221551	0	0.305156205	0.367644186	0	0.017912486	0	0.001254976	0	0.312614454	0.049718214	0.044999608	0.038	0.156172703	1.028411365	1.895677139
378	0.270551487	0	0.891288013	0	0.043410866	0.240722039	0.107297367	0.024834824	0	0	0.06673859	0	0	0.46380235	0	0.168085549	0	0	0	0.079539966	0	0	0	0.504773377	0.868990368	2.356271051
379	0.027166752	0	0.519390311	0	0	0.11547878	0	0.051071459	0.095973511	0	0.12626359	0	0	0.429356674	0	0.123805194	0	0.018134417	0	0.32535244	0	0	0.016	0.248747946	1.005210496	1.831993129
380	0	0.185362802	0.190788935	0	0	0.447389178	0.033574666	0.034712432	0	0	0.035391596	0	0.075038436	0.508531481	0.013531732	0.176183037	0.042312146	0.066983932	0	0.313923352	0.15273942	0.004016425	0.006	0.346205679	0.940957917	2.28047957
381	0.419158184	0	0.278264009	0	0	0.220135831	0	0.002915788	0.04357887	0	0.057227867	0	0	0.634794703	0	0.089769059	0	0	0	0.09237816	0.023561709	0	0.002	0.392873348	0.929294734	1.861784181
382	0.055042213	0	0.300183101	0	0	0.344529959	0.14875803	0	0	0	0.087239536	0	0.003943289	0.285033329	0.036682799	0.063272671	0	0	0	0.096975957	0.016291286	0	0.356	0.045601957	1.074934097	1.437952169
383	0	0.020051384	0.629812338	0	0.062946257	0.307486651	0	0	0.078208645	0	0.129675594	0	0.039379244	0.127627066	0	0.189015173	0.05224166	0	0	0.146973769	0.032645971	0	0.034	0.184501021	1.035760955	1.816063752
384	0	0.299504055	0.074492353	0	0.006815566	0.156544707	0	0.052083962	0.037035686	0	0.217797827	0	0	0.550531797	0	0.277582524	0	0	0	0.249020266	0.006061495	0.022395377	0.138	0.103542265	1.058681118	1.949865616
385	0.339719521	0	0.132244894	0.089295188	0	0.332744623	0.036704271	0.019626921	0.037229221	0	0.052232118	0.022029358	0.104248482	0.680367988	0	0.046518232	0	0	0.098317062	0	0.028265943	0	0.014	0.296239101	0.968642212	2.019543822
386	0.152017411	0	0.196045701	0.002880987	0	0.670975964	0.221387574	0.0322366	0	0	0.114389326	0	0.027480283	0.222394945	0	0.172880454	0	0.004159846	0	0	0	0	0.322	0.05318215	1.070174747	1.816849091
387	0.17683539	0	0.156988146	0	0	0.468977958	0	0.019439334	0.041477766	0	0.079640265	0.068606347	0.063049719	0.303260395	0	0.225719815	0	0.012242074	0	0.085350879	0	0	0.354	0.047410818	1.068862617	1.701588088
388	0.079655963	0	0.225433566	0.058423444	0.016003943	0.33505245	0.122404325	0	0	0	0.092346553	0	0.042694136	0.478873833	0	0.382074114	0.005057346	0	0	0.044570117	0.000720242	0	0.034	0.182636696	1.016968188	1.883310033
389	0	0	0.516079536	0.038178614	0	0.287290323	0	0	0	0	0.154488874	0	0.044947955	0.417620777	0.075397061	0.126615916	0	0	0	0.127087517	0.030759095	0.036118038	0.026	0.191944631	1.02279099	1.854583705
390	0.150947066	0	0.159274889	0	0	0.38634031	0.04549607	0	0	0	0.119488269	0	0.044124098	0.520012861	0.00782998	0.214453162	0	0.051297956	0	0.243515724	0.074674858	0.010870937	0.016	0.229101798	0.994914769	2.028326181
391	0.021515176	0	0.476591389	0	0.073710756	0.215217737	0.13553004	0	0	0	0.093539403	0	0	0.428540674	0.007016621	0	0	0	0	0.216729507	0	0.042070646	0.034	0.18197754	1.032696152	1.71046195
392	0.168443015	0	0.56834035	0.044201369	0	0.780902177	0.093040632	0.108183621	0	0	0.166369135	0	0	0.421881335	0.054463037	0.319999404	0	0	0	0.213624451	0	0	0.002	0.389038135	0.922175891	2.939448527
393	0	1.072789068	0.306419748	0.128409792	0.182550591	1.02089046	0.011888109	0.063195527	0	0	0.057853876	0	0.071467045	0.133623909	0.032581767	0.23669022	0	0.146443036	0	0.262268159	0.001921659	0	0	0.483808331	0.874508854	3.728992966
394	0.212851375	0	0.19274072	0.082987868	0	0.318671117	0.251310118	0.058377455	0.01060568	0	0.234972711	0	0.093442597	0.396026144	0.0085517	0.112448591	0	0	0	0.056276005	0.022788463	0	0.018	0.22104529	0.994493859	2.052050546
395	0	0.011674155	0.43613508	0	0	0.76901129	0.075577167	0	0	0	0.284994305	0	0.015454078	0.208979864	0.131668327	0.484595562	0.056036879	0	0	0.468578175	0	0	0.016	0.240464759	0.986650039	2.942704881
396	0.186094118	0.068152279	0.176786325	0.089074347	0	0.727906711	0.082848062	0.193353186	0	0	0.131596096	0	0.065440114	0.220952494	0.058973049	0.255525192	0	0.053410956	0	0.427141809	0.020793382	0	0.016	0.226616929	0.992344187	2.758048119
397	0.163701694	0	0.484799993	0	0	0.44170018	0.014263835	0	0	0	0.153972265	0	0.048818365	0.17580856	0	0.124415954	0	0	0	0.281928566	0.085850848	0	0.002	0.39857462	0.919953817	1.975260259
398	0	0.013632271	0.327424541	0.030771593	0	0.389032928	0	0	0	0	0.031033413	0	0.049102952	0.434930905	0	0.039626888	0	0	0	0.201539073	0.015916961	0	0.634	0.004526834	1.107346886	1.533011525
399	0.168716192	0.27096392	0.607265213	0	0	1.212934954	0.232320936	0.101923928	0	0	0.292911649	0	0.092557817	0.371007204	0	0.112878516	0	0.032826599	0	0.384739226	0.028437057	0.045071245	0.004	0.366693175	0.932769237	3.954554457
400	0.069204875	0	0.152080777	0	0.06668976	0.136950596	0	0	0.024146571	0	0.097451094	0	0	0.812508055	0	0.104163194	0	0	0	0.195049861	0	0.016280654	0.128	0.107757925	1.09258618	1.674525437
401	0.238476319	0	0.304994628	0.370634062	0	0	0.459502826	0.026628953	0	0	0.036826718	0.151376498	0.049416455	0	0	0.160994889	0	0.010243484	0	0.37611363	0.050170371	0.050202697	0.008	0.331265426	0.953139496	2.285581531
402	0.444173603	0	0.338692656	0.070361074	0	0.889896257	0.035672487	0	0	0	0.164952762	0	0.190891852	0.528122525	0.016631003	0.123874921	0	0	0	0.123974346	0.207252141	0	0.006	0.356396202	0.936440731	3.134495628
403	0	0.076789053	0.265056043	0	0	0.493693811	0.06459222	0.023925752	0	0	0.115294264	0	0	0.997451486	0.029230629	0.327488963	0	0.072427028	0	0.280866584	0	0	0.016	0.232546387	1.005719898	2.746815832
404	0	0	0.254706666	0	0.149757942	0.306099684	0.071194361	0	0	0	0.153942912	0	0	0.296630789	0.139192339	0.159251974	0	0	0	0.083679462	0	0	0.342	0.048844756	1.068590207	1.61445613
405	0	0	0.617100998	0	0.089542509	0.629175463	0.052316686	0	0	0	0.251943786	0	0	0.540044705	0	0.176054772	0	0.025352866	0	0.182480954	0	0	0.002	0.391661949	0.922754171	2.564012737
406	0.134009829	0	0.187613306	0	0.002429635	0.365267035	0.147924896	0	0	0	0.141207254	0	0	0.666004147	0.151654731	0.163762356	0	0	0.012877864	0.10101521	0	0	0.022	0.197422193	1.01289236	2.073766263
407	0.215738232	0	0.109484215	0.012304091	0	0.196935296	0.082965066	0.057064045	0.014958235	0	0.032496499	0	0.060367349	0.447026517	0.00466516	0.344699399	0	0	0	0.199668723	0.012519122	0	0.016	0.256347207	0.985775604	1.790891947
408	0	0.008957849	0.296330067	0.040637216	0	0.259313137	0.043894893	0.095859792	0	0	0.063340382	0	0	0.280304265	0.074208527	0.113503526	0	0.066942439	0	0.253862186	0.00688059	0.045721783	0.016	0.240862829	0.98904805	1.649756652
409	0	0.306772983	0.192964725	0	0	0.489096749	0.080447074	0	0	0	0.055783684	0	0.052551246	0.286123224	0.049417881	0.255837332	0	0.141841791	0	0.225076109	0.084073574	0	0.008	0.329677645	0.946041533	2.219986372
410	0	0.21250904	0.238978557	0.014711925	0	0.247637698	0.004214831	0	0	0	0	0.012899774	0	0.55935184	0.003300883	0.423818826	0	0.107533831	0	0.099015215	0.120382792	0.026979843	0.01	0.302873736	0.966855927	2.071335055
411	0.164256076	0	0.212255211	0	0	0.340502083	0.069979128	0.035574245	0	0	0.164603988	0	0.08773827	0.072315094	0	0.320233413	0.118880868	0.03778601	0	0.050778592	0.020564536	0	0.036	0.16761582	1.010617738	1.695467514
412	0.076049026	0	0.295162109	0	0	0.746757039	0.124490211	0	0	0	0.275986187	0	0	0.557221792	0	0.007254589	0	0	0	0.216510931	0	0	0.024	0.195935793	1.014554119	2.299431883
413	0.206364751	0	0.223367508	0	0	0.396172344	0	0.072905181	0	0	0.16379846	0.092362953	0.037227771	0.426311947	0.02983957	0.152332197	0.025151086	0	0	0.286785275	0.011017038	0	0.014	0.266824021	0.979388905	2.123636081
414	0.08852802	0	0.199993971	0	0.04400305	0.184229162	0.346366802	0	0	0	0.132111068	0	0.011989203	0.275154051	0	0.106700188	0	0.034345608	0	0.052000917	0.001721284	0	0.016	0.223467376	0.992720227	1.477143324
415	0.001835268	0	0.297876642	0.104336023	0.007642854	0.06387483	0.038924959	0.078157521	0.068476179	0	0.033172407	0.007596183	0	0.449842456	0.061752507	0.307530541	0	0.05997172	0	0.391756476	0	0	0.016	0.245306286	0.995564361	1.972746566
416	0.194888726	0	0.426688379	0.041357412	0	0.662933162	0.236261038	0.080013345	0	0	0.224230424	0	0.054889228	0.40957082	0	0.019635708	0	0.17199576	0	0.30156573	0	0	0.01	0.310761671	0.957040476	2.824029732
417	0	0.28446146	0.413960968	0	0	0.875704578	0.149385966	0.023141826	0.154166228	0	0.268481154	0	0	0.265747597	0	0.06581474	0	0	0	0.021365356	0.01126284	0	0.002	0.393813621	0.922798833	2.533492714
418	0.430356072	0	0.26408127	0	0	0.497783699	0	0.03846923	0	0	0.087739193	0	0	0.483077929	0	0	0	0.000906627	0	0.73000629	0.111561678	0.30944285	0.006	0.354014965	0.944081789	2.953424837
419	0	0	0.374982343	0	0	0.511848692	0.002273834	0.008031863	0.002270098	0	0.195913595	0	0	0.35879668	0.028572844	0.23022265	0.044488649	0	0	0.407708834	0.023582225	0	0.014	0.278996945	0.974631896	2.188692306
420	0	0.068191291	0.290253103	0	0	0.468066148	0	0	0	0	0.12069383	0	0.040100661	0.066980179	0	0.2212641	0.046333634	0.043729898	0.027367639	0.132868642	0.03628168	0	0.33	0.05197498	1.061857239	1.562130805
421	0.133511391	0	0.218284208	0	0	0.2118722	0.05381971	0	0	0	0.105054878	0	0	0.34079568	0	0.199964819	0	0	0	0.243257066	0.060983392	0.042010151	0.164	0.094925399	1.056669743	1.609553496
422	0	0.361888539	0.233802048	0	0.026963832	0.494047032	0.12676327	0	0	0	0.236482621	0	0	0.216307609	0	0.079888618	0	0.065756384	0	0.146352178	0	0	0.002	0.406120204	0.913929537	1.988252132
423	0.146025195	0	0.332889142	0.050342857	0	0.410836166	0.055774709	0	0	0	0	0	0.027027764	0.311485898	0	0.110168311	0.008354933	0.025645782	0	0.179738256	0.051385495	0	0.016	0.22375224	1.001096349	1.709674508
424	0.242207382	0	0.172170861	0.232338775	0	0.364098779	0.181062863	0.172825069	0	0	0.25363044	0	0	0.537529242	0.013302423	0.119132799	0	0	0	0.170337281	0.038933916	0.092937377	0.014	0.26223839	0.978641605	2.590507209
425	0.587893696	0	0.411943232	0.103779965	0	0.679964667	0.308887626	0	0	0	0.182322245	0	0.131696995	0.080610057	0.010633141	0.161120428	0	0.013844331	0	0.155378176	0.034022867	0	0.002	0.430039284	0.902944395	2.862097426
426	0.135572935	0	0.491532051	0	0	0.702545685	0.102366227	0	0	0	0.119546522	0	0.062527144	0.150370538	0	0.128831373	0	0	0	0.187247352	0.005389703	0	0.01	0.310048759	0.963792346	2.08592953
427	0	0.193913782	0.323515834	0	0.040236569	0.093979184	0.061666091	0.101200463	0	0	0	0.032622536	0	0.287272538	0.054319058	0.283585675	0	0.122231777	0	0.285223102	0	0	0.006	0.345368515	0.944151594	1.879766608
428	0.048798282	0	0.422311638	0	0	0.345867188	0	0.017018417	0	0	0.000375917	0	0	0.478504966	0	0.127500029	0	0.021859661	0.016122872	0.176112795	0	0	0.008	0.322804459	0.964436713	1.654471765
429	0.037716209	0	0.428728006	0	0.003731124	0.195110375	0	0.025128101	0	0	0.083464972	0	0.003196053	0.291055839	0	0.086581862	0	0	0	0.722295237	0.044635367	0.003968993	0.014	0.280379933	1.004845539	1.925612138
430	0.157622443	0.13878138	0.348643592	0	0	0.877978447	0	0.009863069	0	0	0.042456969	0.020938014	0.009645278	0.551445075	0	0.199297934	0	0.14749357	0	0.181990379	0.159669064	0.066049503	0.01	0.309391546	0.95730669	2.911874717
431	0.007062901	0.020096465	0.388442324	0	0	0.693266691	0	0	0	0	0.243735386	0	0	0.274999474	0.100681063	0.122234758	0	0	0	0.274683868	0	0.010871549	0.016	0.232413487	0.995368357	2.13607448
432	0	0.177161862	0.143855154	0	0	0.098884464	0	0.005545012	0.127695632	0	0.171947486	0	0	0.697728977	0	0.128750571	0	0	0	0.275061724	0	0	0.076	0.12688447	1.063125557	1.826630881
433	0.237214656	0	0.682003884	0.081438751	0.088144478	0.460484903	0.357173946	0	0	0	0.119718342	0	0.020948785	0.507155447	0	0.070274004	0	0	0	0.141459188	0	0	0.002	0.433365166	0.902284222	2.766016384
434	0.199429125	0	0.115926335	0	0	0.276893274	0	0	0	0	0.104435445	0	0	0.734914021	0	0.038903035	0	0	0	0.293798609	0	1.57E-05	0.016	0.230154155	1.018019053	1.764315525
435	0.206790637	0	0.220154468	0.011286858	0	0.121438535	0.226329979	0	0	0	0.099680669	0	0	0.508237901	0.002785762	0.167407782	0	0	0	0.062800885	0	0	0.002	0.418888062	0.909292336	1.626913476
436	0.290005984	0	0.740127174	0	0	0.690541598	0.205593601	0.013218617	0	0	0.317127617	0	0.278892506	0.129284055	0.384637558	0.635321084	0	0	0.092770552	0	0	0	0	0.523183026	0.856111139	3.777520345
437	0.106340689	0	0.506086121	0	0	0.771051223	0.099314008	0	0	0	0.128305818	0	0.007640859	0.29008332	0.007137344	0.282933785	0	0.020786527	0	0.11830889	0	0	0.004	0.362364552	0.93588936	2.337988585
438	0	0.051836164	0.410313852	0	0	0.442816359	0	0	0.047357546	0	0.006712661	0.021081301	0.056127942	0.351465756	0	0.409519802	0.094455975	0.037785132	0.147960923	0.011454971	0.002918624	0	0.014	0.290739788	0.966356858	2.09180701
439	0.174420526	0	0.374017099	0	0	0.678038467	0.151172673	0.004423996	0	0	0.217822342	0	0.095574259	0.399003998	0	0.094480753	0	0	0	0.161753642	0.111365964	0	0.008	0.316775825	0.95404237	2.46207372
440	0.252903498	0.402368736	0.078662166	0.039587555	0.101719917	0.921652499	0.074983948	0	0	0	0.176499924	0	0.014164737	0.280713183	0.005384814	0.320880622	0	0.066536012	0	0.134384943	0	0.093780464	0.006	0.345843928	0.941660411	2.964223018
441	0.282846242	0	0.277767323	0.10121876	0	0.470662664	0.109845074	0.162894344	0.088857937	0	0.282269306	0	0	0.216677536	0.047263125	0.193712575	0	0.170531254	0	0.441216011	0	0.063119044	0.012	0.300874224	0.960312912	2.908881193
442	0.414907968	0	0.25878921	0.126228741	0	1.199225363	0.245115233	0	0	0	0.042050272	0	0.161895314	0.219305169	0.00219448	0.228920693	0	0.022441313	0	0.081789808	0.011345346	0	0.008	0.320558799	0.955411924	3.01420891
443	0.177649254	0	0.223909469	0	0	0.738026525	0.083010014	0	0	0	0.136364987	0	0.109469536	0.134561725	0	0.173330831	0	0.058322515	0	0.165139296	0.010222861	0	0.016	0.25489545	0.980301378	2.010007012
444	0	0.178923234	0.363060182	0.020680998	0.002940616	0.244953533	0	0	0	0	0	0.062978775	0	0.769016791	0	0.61727336	0	0	0	0.046363897	0.004929769	0	0.016	0.259064014	1.001918366	2.311121155
445	0.13262434	0	0.451203002	0.016549689	0	0.31005328	0.00712233	0.1176976	0	0	0	0.00675553	0.092030399	0.254768622	0	0.210205611	0.058816278	0.018796965	0.029404664	0.017318851	0.075387336	0	0.002	0.397096369	0.920086986	1.798734497
446	0.162073409	0	0.395713217	0	0	0.46417478	0	0	0	0	0.105104465	0	0	0.374462824	0	0.044035658	0	0.094565095	0	0.580746279	0.160854493	0.126291235	0.006	0.341755535	0.94730859	2.508021455
447	0.12948352	0	0.669275046	0.016551519	0	0.593280632	0.086668931	0.000712879	0.018524537	0	0.300409338	0	0	1.126558841	0.070091869	0.266664497	0	0	0	0.538330281	0	0	0.012	0.301377356	0.969269702	3.816551889
448	0	0.07749652	0.440086531	0	0.009473335	0.503384939	0	0.048731009	0	0	0.229849568	0	0.031773481	0.154520649	0	0	0	0.050511762	0	0.329219777	0.019933936	0	0.07	0.130589132	1.051246158	1.894981507
449	0	0.309331778	0.190443639	0.048823777	0	0.662641172	0.053300119	0	0	0	0	0.079164213	0.030299178	0.269935464	0.118636781	0.278675538	0.017018437	0	0.017927385	0.141847885	0.066043186	0	0.008	0.317872257	0.952085467	2.284088552
450	1.572987079	1.246396343	0.096152519	0.448175756	0.113235886	1.223487179	0.131097708	0.232440705	0	0	0.034592814	0	0.083329304	0.082645818	0.04196958	0.352386356	0	0.033133811	0	0.054518253	0.001381534	0	0	0.614807079	0.788437279	5.747930645
451	0.283248021	0	0.082908044	0.218819484	0	0.47347591	0.184732537	0.036378112	0	0	0.090355491	0	0.136233762	0.209555055	0.005328311	0.092859345	0.009614155	0	0	0.163401218	0.028297938	0	0.016	0.224355364	0.993911223	2.015207384
452	0.067715303	0	0.510193808	0	0	0.155210489	0.052469803	0.017202268	0	0	0.076504494	0	0	0.668988428	0	0.189729722	0	0.047990424	0	0.315433002	0.058610404	0.024914105	0.006	0.347109442	0.952514586	2.18496225
453	0.665869124	0.094041898	0.387338391	0.119718881	0	1.07039909	0	0.414108925	0	0	0.074249527	0	0	1.102234723	0.017852004	0.398867983	0	0.05130328	0	1.007379402	0	0.057239024	0.014	0.293721991	0.968762898	5.460602253
454	0.198564687	0.766402198	0.661599736	0.062235569	0.099745497	0.511323333	0	0.012204438	0	0	0.108031219	0	0	0.328332566	0.003474808	0.285398311	0	0	0	0.17952518	0	0	0	0.586986398	0.81011536	3.216837542
455	0.191830311	0.549391684	0.599062181	0.011485011	0	0.655732387	0	0.003436952	0	0	0.004006191	0.027492611	0.009215058	0.379322193	0	0.240628414	0	0.041737971	0.037020652	0.238401623	0.151579698	0	0	0.543947883	0.839880408	3.140342937
456	0.315003279	0.484421698	0.017225585	0	0.058870131	0.719662215	0.043981726	0.045011814	0	0	0.134605902	0	0.028687721	0.189276509	0.086645272	0.242866931	0.011030892	0	0	0.042352886	0	0	0.002	0.426138919	0.904881147	2.419642562
457	0.752994195	0.211327926	0.097743878	0.195976818	0.42275857	0.318696949	0.060966792	0.054744521	0	0	0.162337816	0	0.077349422	0.258078558	0	0.195959985	0	0	0	0.108482836	0.019292117	0	0	0.506629955	0.861517782	2.936710382
458	0.108353708	0	0.309903705	0.009178663	0.039539475	0.185556541	0	0	0	0	0.05775807	0	0	0.826182794	0.005763141	0.217548484	0	0	0	0.327175841	0	0	0.014	0.275366746	0.997140001	2.086960421
459	0.988169379	0	1.779753406	0.101330397	0	0.560628139	0.04520771	0.007498529	0	0	0.009505176	0.026832277	0.045614165	0.32975557	0	0.259161706	0	0.005090086	0.057446205	0.010732036	0	0	0	0.601622301	0.806971125	4.226724782
460	0.113999331	0	0.25540442	0	0	0.402191742	0.035022647	0.006594687	0	0	0.191769896	0	0.00353953	0.20820571	0	0.162475434	0	0.115909555	0	0.286212475	0	0	0.016	0.253941391	0.982805483	1.781325426
461	0.173492385	0	0.28807377	0	0	0.206049258	0	0	0.060949064	0	0.142094665	0	0.008240631	0.613896426	0.019043956	0.108224582	0	0	0	0.143807565	0	0	0.016	0.255956974	0.995510943	1.763872302
462	0.063444412	0	0.270152586	0	0	0.731616371	0	0.017505181	0.000797445	0	0.190680324	0	0	0.646389324	0.022258401	0.257450908	0	0.014769413	0	0.514070041	0	0	0.018	0.213255122	1.007743263	2.729134405
463	0	0.0102751	0.150919271	0	0	0.40185926	0	0	0	0	0.054309647	0	0	0.521998336	0	0.104897275	0	0.000649793	0	0.48064008	0.079883173	0.130543125	0.038	0.15683177	1.046709641	1.935975061
464	0.072195564	0.072592423	0.156707115	0.101898256	0	0.677543107	0	0.001897133	0	0	0	0.162715552	0.151978943	0.356238355	0	0.202390627	0.012708661	0.03620153	0	0.268979805	0.066696119	0	0.018	0.211559238	1.000132981	2.34074319
465	0.291219005	0.001282159	0.270703088	0	0.15902516	0.550995981	0.219536824	0	0	0	0.23435666	0	0.048106955	0.394224443	0.014181647	0.150269324	0	0.007621536	0	0.188578169	0	0	0.014	0.295885654	0.963344527	2.530100951
466	0.144670842	0	0.235438246	0	0	0.383173243	0.031529901	0	0	0	0.104011687	0	0	0.575898853	0.019062941	0.105597791	0	0.024120245	0	0.197985461	0	0	0.01	0.305075853	0.965973767	1.82148921
467	0.313303533	0	0.238440951	0.176652264	0	0.631794802	0.297031245	0.032727387	0	0	0	0.062431149	0.124724901	0.034802899	0.079245997	0.255002868	0	0.060790372	0.152879415	0	0.009324004	0	0.006	0.345364813	0.940110132	2.469151788
468	0.65021676	0	0.883689724	0	0.166431957	0.162689576	0.187990588	0.063437065	0	0	0.244363518	0	0.065011391	0.312410856	0.001217468	0.102005978	0	0	0.001002689	0.159971954	0	0	0	0.603133145	0.797456452	3.000439523
469	0	0.119203767	0.40788228	0	0.077057854	0.281873182	0.045893392	0	0	0	0.092112912	0	0.020316239	0.610616157	0	0	0	0.038975416	0	0.227115325	0.124592126	0.052186024	0.004	0.360848615	0.938532894	2.097824675
470	0.387215243	0.030117037	0.365214378	0	0	0.758648512	0.258019588	0.120167384	0	0	0.21931712	0	0.047640325	0.840005858	0.173469562	0.134312346	0	0	0	0.109263753	0.00011466	0	0.008	0.328471332	0.949590745	3.443505766
471	0	0.103320551	0.293591748	0	0	0.234476876	0	0	0.071354972	0	0.143107593	0	0	0.943539936	0	0.29621028	0	0	0	0.213679906	0.005863264	0	0.006	0.343297753	0.956440207	2.305145127
472	0.377934637	0	0.170770224	0.11590564	0	0.489011316	0.25760601	0	0.033915188	0	0.102036055	0	0.116732535	0.108353213	0.002205467	0.077162311	0	0.008327622	0	0.493927714	0.082318192	0.030734967	0.014	0.288306424	0.969101745	2.466941092
473	0.160319356	0	0.631542764	0.033822013	0.049586672	0.208989927	0	0.047376187	0.092186136	0	0.170134168	0	0	0.435945777	0.091814911	0.150647105	0	0	0	0.295099275	0	0	0.002	0.422898806	0.908382738	2.36746429
474	0.171022423	0	0.236479433	0	0.005604232	0.151270929	0	0.00883696	0	0	0.134580692	0	0	0.694391197	0	0.067966427	0	0.019206656	0	0.565896828	0.013925591	0.03916995	0.008	0.317333168	0.974796875	2.108351319
475	0.43886616	0	0.257201869	0.254929139	0	0.213016543	0.428034662	0.124473631	0	0	0.137735663	0	0.059315419	0.559302638	0	0.109369513	0	0	0	0.146554818	0	0	0.004	0.367439061	0.931856831	2.728800055
476	0.471892344	0.310483681	0.375948465	0	0.099235484	0.647187948	0.025600184	0	0	0	0.121675095	0	0.060921626	0.302919247	0.007671914	0.157043047	0	0	0	0.054580923	0	0	0	0.532731073	0.845858255	2.63515996
477	0.104639098	0	0.630555674	0.001291412	0	0.151485728	0	0.05929244	0	0	0	0.017294919	0	0.314260392	0.035127575	0.323492841	0	0	0	0	0	0	0	0.520903931	0.857073775	1.637440078
478	0.249747222	0.273163978	0.600219917	0	0	1.16860358	0.082621336	0.163696518	0	0	0.222188918	0	0	0.69025707	0.190609849	0.370710641	0	0	0	0.479626395	0	0	0.002	0.37785321	0.926710885	4.491445423
479	0	0.106167719	0.268382322	0	0	0.426126504	0	0.025873884	0.023116403	0	0.084774712	0	0.133506142	0.696918117	0.054326097	0.355339196	0	0.050646733	0	0.365552408	0.053251824	0	0.006	0.336785682	0.947921112	2.643982062
480	0.084232105	0	0.323414128	0	0	0.657403082	0	0.002252987	0	0	0.182419814	0	0	1.118751467	0	0.49959773	0	0	0	0.947765404	0	0.043587449	0.016	0.222714594	1.017555011	3.859424166
481	0.218568712	0	0.428605294	0	0.154331873	0.335367473	0.124752169	0	0	0	0.192835592	0	0	1.185738157	0.012865665	0.316800487	0	0	0	0.092716774	0	0	0.01	0.307379244	0.970747494	3.062582195
482	0.055974059	0	0.612872125	0.033018101	0	0.590653107	0	0	0	0	0.210983233	0	0.036037257	0.246537792	0	0.254432131	0.028168406	0	0	0.335271128	0.066531859	0	0.002	0.394433398	0.920735025	2.470479198
483	0.08459535	0	0.399630128	0.049144255	0	0.402416228	0	0.041365413	0	0	0.053383335	0	0.032464772	0.654459435	0.140455957	0.555020122	0	0	0.046441629	0.034696657	0	0	0.014	0.27231358	0.980766494	2.49407328
484	0.089468713	0	0.414524047	0	0	0.4008418	0	0	0	0	0.082190039	0	0.015425444	0.249325177	0	0.047433417	0	0.096167624	0	0.495559088	0	0.002738895	0.014	0.285307912	0.98164095	1.893674243
485	0.99065603	0	0.192707184	0.491418314	0	0.93586873	0.365348741	0.009862024	0	0	0.077230648	0	0.13161334	0.57329667	0.129406058	0.160891623	0	0	0	0.207808084	0.003179485	0	0.002	0.393819099	0.92009745	4.269286931
486	0.229565799	0	0.237852206	0	0.007436317	0.359367856	0.061905714	0	0	0	0.185505156	0	0	0.489406143	0	0.135377162	0	0	0	0.240278325	0.040109955	0.327537479	0.014	0.262890463	0.982329692	2.314342114
487	0.490779422	0	0.351601393	0	0	0.518091897	0	0	0	0	0.061841251	0	0	0.419939999	0	0.274374346	0	0.033050393	0	0.271283416	0	0.015018636	0	0.470529437	0.881676704	2.435980753
488	0.636215728	0	0.331136442	0.163328148	0	0.47291865	0.050511889	0.013578186	0	0	0.072159252	0.004204421	0.111942706	0.329676654	0	0.456589776	0.003864575	0.00749182	0.024062443	0	0	0	0	0.47046294	0.881720255	2.677680689
489	0.040017078	0	0.404393465	0	0.034121462	0.165077451	0	0	0.031756437	0	0.093602773	0	0	0.412974572	0	0.031669504	0	0	0	0.455630506	0.055306882	0.005897853	0.032	0.188283299	1.040200246	1.730447982
490	0.192737625	0	0.491923682	0	0	0.331514591	0	0	0	0	0.079113278	0	0.024798582	0.587298998	0	0.018520297	0	0.005897808	0	0.460654437	0.021265331	0.00223971	0.004	0.365188396	0.943680863	2.215964341
491	0.067054917	0	0.665265978	0	0.167268777	0.425703617	0	0	0	0	0.150543495	0	0	0.482430721	0	0.168521653	0	0.012720437	0	0.344251662	0	0.013350887	0.002	0.417438982	0.911076948	2.497112145
492	0	0.135580279	0.046546283	0.028522359	0	0.323427557	0	0.019530277	0	0	0.047130015	0.017721581	0.096626937	0.62634858	0	0.133737721	0	0	0.055071461	0	0.009357306	0	0.02	0.202232112	1.021681693	1.539600355
493	0.089840352	0	0.659787083	0.076112007	0	0.311607656	0.043874168	0.031824919	0	0	0.111081296	0	0.070048448	0.314750457	0	0.069155484	0	0	0	0.318263708	0.140054767	0	0.008	0.33399972	0.956571137	2.236400345
494	0.077426991	0	0.363686412	0	0	0.571821832	0.03729216	0	0	0	0.168932169	0	0.03322431	0.145479868	0	0.094849258	0	0	0.133789332	0.275556288	0	0.004046811	0.008	0.326663404	0.952955107	1.906105431
495	1.146853296	0.023655299	0.06070049	0.192032728	0.711889088	0.69054703	0.364670441	0	0	0	0	0.104073527	0.101224425	0.181633924	0.168211916	0.197701797	0	0	0	0.300441984	0.021780851	0	0.004	0.368958409	0.934712608	4.265416796
496	0.288511961	0	0.393234895	0.005212532	0	0.24113416	0	0.002332963	0	0	0.092121897	0	0.026917315	0.147610772	0	0.075725732	0	0	0	0.321230641	0.022237369	0	0.018	0.217636275	1.026914247	1.616270237
497	0.454022692	0	0.189896186	0.253169543	0	0.937161204	0.460418698	0	0.04766999	0	0	0	0.218243952	0.459890447	0	0.310782971	0	0.017779708	0.080522337	0	0.059205875	0	0.014	0.265567221	0.974791205	3.488763603
498	0.597534899	0	0.145484472	0.164475102	0	0.604055912	0.291125606	0.058920135	0.098119864	0	0.33594894	0	0.159622885	0.041082844	0.000165361	0.131114287	0	0.012636455	0	0.165864553	0.029172675	0	0.008	0.314548273	0.959591979	2.835323989
499	0.383324371	0	0.121190742	0.193622602	0	0.23531655	0.191149953	0.10937145	0.005826056	0	0.151381083	0	0	0.780034647	0.010016575	0.157433009	0	0	0	0.505666033	0.015955103	0.05220223	0.016	0.236905005	0.996801221	2.912490404
500	0.24086306	0	0.244470046	0.14785628	0	0.333614631	0.2844667	0.045211991	0	0	0.194206596	0	0.194567118	1.025744778	0	0.300701598	0	0	0	0.307338804	0.036221548	0	0.02	0.208677204	1.006305403	3.355263151
501	0.239718166	0	0.181192063	0.078592683	0	0.540723392	0.05180832	0	0	0	0.051102585	0.008799199	0.075541515	0.435303436	0	0.048838552	0	0	0	0.011132184	0	0	0.016	0.227082288	1.001558037	1.722752096
502	0.664443724	0.426083969	0.18032145	0	0	0.761582663	0.056400935	0.268550858	0	0	0.2116317	0	0	1.15482807	0.22404598	0.461134115	0	0	0	0.314353878	0	0	0.004	0.366011741	0.933538237	4.723377341
503	0.263198928	0.142819185	0.261586885	0	0	0.775443466	0.009174426	0	0	0	0.022065794	0.00438555	0	0.862630259	0.139058803	0.39685991	0	0	0	0.326992193	0	0	0.014	0.270429192	0.980101407	3.2042154
504	0.00403973	0.001908627	0.610171079	0.11884959	0	0.159507999	0.042730953	0.046138581	0.035769747	0	0	0.061051976	0.065006206	0.422675066	0.099570821	0.38064716	0.003858594	0	0.123174356	0	0.023641492	0	0.002	0.412416136	0.912483214	2.198741976
505	0.673927753	0.963436879	0.06139865	0.173107852	0.464490157	0.887113923	0.144533826	0.168622749	0	0	0.226257607	0	0.115562664	0.201570291	0.070613652	0.232460022	0	0.020683459	0	0.300331288	0.045235265	0	0	0.512035664	0.858595466	4.74934604
506	0.253693036	0	0.314572081	0	0	0.547829501	0	0.04708128	0	0	0.07382582	0	0	0.301974295	0.047283317	0.290671564	0	0.105891763	0	0.413495659	0.024965117	0.052484142	0.006	0.346596116	0.940963278	2.473767577
507	0	0	0.165243375	0	0	0.433557442	0	0	0	0	0.075457193	0	0.101739385	0.475486875	0	0	0	0.02547529	0	0.832843585	0.07298494	0.125999128	0.014	0.289218524	0.991362006	2.308787214
508	0.423597939	0	0.225811245	0.084719412	0	0.5349341	0.066695618	0.073627401	0	0	0.220840376	0	0	0.68104057	0	0.128313396	0	0	0	0.355350096	0.049546205	0	0.01	0.308664583	0.961096964	2.844476358
509	0.021764623	0.146197127	0.59744785	0.187426646	0	0	0.002512074	0.151058417	0.035876764	0	0.13070056	0	0.056476841	0.184179913	0.000526022	0	0	0.076732934	0	0.568156424	0	0	0.016	0.240851203	1.015750367	2.159056195
510	0.071855786	0.048379731	0.149650973	0.073378315	0	0.31305539	0.154257636	0	0	0	0.166122101	0	0	0.740873521	0	0.271396366	0	0	0	0.09844024	0	0	0.014	0.26286466	0.98800578	2.087410059
511	0.119637604	0	0.438422033	0.052846531	0.113176601	0.284376139	0.121782512	0	0	0	0.161669765	0.05649394	0	0.356767705	0.095245167	0.039407188	0	0.037898513	0	0.316013864	0.043829133	0	0.008	0.323300296	0.954861933	2.237566695
512	0	0.096080127	0.15405592	0.000959732	0	0.154739406	0.380828339	0	0	0	0.171598046	0	0	0.512690607	0.003284648	0	0	0	0	0.29296371	0.008348868	0.045101791	0.128	0.10791917	1.05481701	1.820651195
513	0.097470499	0	0.222074016	0	0.13410169	0.467172353	0.147666178	0	0	0	0.13191811	0	0.092015579	0.200513241	0.14048853	0.103714795	0	0	0.020001112	0.103657427	0	0	0.016	0.237165488	0.98593444	1.86079353
514	0.031244548	0.193822786	0.592257923	0	0	0.986071184	0.058283111	0.085905857	0	0	0.257959351	0	0.056753518	0.413747755	0.0419864	0.365035196	0	0.002723454	0.117745472	0.283621742	0	0	0.002	0.37958748	0.925685955	3.487158296
515	0.230014011	0	0.391395536	0	0	0.938537851	0.135517718	0	0	0	0.267839175	0	0	0.464967673	0.055454277	0.235499597	0	0	0	0.282248249	0	0	0.008	0.314135514	0.956042662	3.001474087
516	0.122700782	0	0.345885765	0	0	0.415975995	0.008827532	0	0.056867805	0	0.112001009	0	0	0.227038952	0.021765751	0.024950089	0	0	0	0.402669537	0.042671617	0.031429793	0.014	0.271493654	0.983355535	1.812784626
517	0	0.053522302	0.423295063	0	0.037047068	0.425045627	0.016235674	0	0	0	0.160774471	0	0.025739937	0.035313952	0	0.079393803	0	0.023326402	0	0.226957352	0.104549231	0	0.138	0.103630434	1.062603386	1.611200882
518	0.031192956	0	0.213692055	0	0	0.262747833	0.026109314	0.016704797	0	0	0.096364925	0	0.041290802	0.3456363	0.074120884	0.127870547	0	0	0	0.236331244	0.054470309	0	0.176	0.090765697	1.055349278	1.526531967
519	0.664858162	0	0.162869863	0.108601916	0	0.577016637	0.259154541	0.049399878	0	0	0.264015423	0	0.241016708	0.479632753	0.033331289	0.025397877	0	0	0	0.166746189	0.050202723	0	0.004	0.364998844	0.932543429	3.082243959
520	0.154471239	0	0.408737133	0	0	0.540327701	0	0	0	0	0.273572935	0	0	0.599071012	0	0.084772401	0	0	0	0.540491437	0	0.035689041	0.014	0.27576889	0.981899895	2.637132899
521	0.320167504	0	0.234499705	0.155330264	0	0.391737868	0.146573861	0.026490738	0.015226368	0	0.213273076	0	0.22823109	0.901705902	0	0.098553856	0	0	0	0.435382077	0.051017582	0	0.016	0.23239597	0.995413369	3.218189892
522	0	0.094934504	0.34837829	0	0	0.480713445	0.230661484	0	0	0	0.186137589	0	0.010443337	0.297268577	0	0.107104911	0	0	0.048384568	0.083814433	0	0	0.012	0.301855098	0.962043399	1.887841139
523	0.574360705	0	0.36765734	0	0	0.291865877	0.096980559	0	0	0	0.083992106	0	0.042285602	0.155058167	0	0.052239755	0	0	0	0.092449713	0.007929087	0	0	0.526169864	0.851295477	1.76481891
524	0.644843277	0	0.323650539	0	0	0.963385801	0	0.036740085	0.115980058	0	0.315351285	0	0.186994448	0.485891568	0.006152725	0.040471679	0	0	0	0.19994885	0.042658713	0	0.006	0.353801979	0.939805544	3.362069028
525	0.011571784	0	0.295066847	0	0	0.393827907	0.070969239	0.061926822	0	0	0.110804332	0	0.020520277	0.238137256	0.050643725	0.086584457	0	0.028165718	0	0.219620064	0.073773104	0	0.016	0.242090119	0.98640909	1.661611531
526	0.119250046	0	0.465388949	0	0.096420316	0.202101447	0.042316208	0	0.030819073	0	0.126241718	0	0	0.385223162	0	0.139440545	0	0	0	0.07199951	0	0	0.034	0.182285861	1.03502543	1.679200975
527	0.062293944	0	0.49018577	0	0	0.331443254	0.261682362	0	0	0	0.080807999	0	0	0.435873617	0	0.093149376	0	0.043251623	0	0.228244401	0.034670105	0.014317994	0.002	0.376947222	0.929687338	2.075920447
528	0.231891805	0	0.142819743	0.013340615	0	0.160036922	0.095299839	0.020245622	0	0	0.239912097	0	0.093108746	0.722404471	0	0.14201705	0	0	0	0.369031611	0	0	0.014	0.269698255	0.986700383	2.230108521
529	0.522200176	0	0.293650509	0.043373559	0	0.565570467	0.063306621	0.02524581	0	0	0.168581275	0	0	0.164910013	0	0.316375123	0	0.024496898	0.236677695	0	0	0	0.002	0.435112196	0.89980031	2.424388146
530	0.840053667	0	1.150334047	0	0.047242351	0.323315891	0.265545669	0	0	0	0.237600054	0	0.041363596	0.475057722	0	0.18789832	0	0	0	0.346898085	0	0	0	0.53416088	0.845972885	3.915309403
531	0.135685305	0	0.813647485	0.02671788	0.224064595	0.170396637	0	0	0	0	0.124781461	0	0.026381726	0.217908481	0	0.210698324	0	0	0	0	0	0	0.244	0.070844021	1.135973464	1.950281893
532	0.115356364	0	0.268350618	0	0.049643885	0.366036086	0.095256231	0	0	0	0.197288892	0	0.030614605	0.322287056	0	0.16554359	0	0.020562317	0	0.247901491	0.075471658	0	0.014	0.277523798	0.971104951	1.954312792
533	0	0	0.959457462	0	0.286698397	0.068227275	0.422672928	0	0	0	0.251943513	0	0.014541483	0.284677268	0	0.007572982	0	0.013065874	0	0	0	0.016619833	0.004	0.372039695	0.951259447	2.325477014
534	0.388117089	0	0.548027665	0.088870318	0.200439478	0.081911289	0	0.281976715	0	0	0.06234204	0	0	0.457235721	0	0.042611401	0	0	0	0.411186294	0.074140706	0.518390786	0.002	0.438172887	0.899095827	3.155249501
535	0	0.14261408	0.115158075	0.050540126	0	0.213640958	0	0.066203147	0.009956197	0	0.122649327	0	0	0.400017391	0.04784368	0.134917189	0	0	0	0.341528587	0.104757094	0.049172471	0.052	0.147518039	1.033306537	1.798998324
536	0.19503451	0	0.413329858	0	0.09951848	0.027784133	0	0.069289385	0	0	0	0.016540146	0	0.401490586	0	0.221201872	0	0	0	0.083040491	0.040025076	0	0.036	0.166823005	1.054184285	1.567254536
537	0	0.139005969	0.033734356	0	0.159070257	0.263951058	0	0	0	0	0.138048359	0	0	0.313172916	0	0	0	0.06586765	0	0.281756484	0	0.069132648	0.992	-0.057825275	1.122207453	1.463739698
538	0	1.160066864	0.794052376	0	0	0.557843583	0.030591025	0	0	0	0.300676091	0	0.018459484	0.165830019	0	0.204338009	0	0.103218338	0	0.394117352	0.119260433	0	0	0.619423707	0.788474939	3.848453575
539	0.068232861	0.145192196	0.881241345	0	0.469938204	0.3287434	0	0	0	0	0.195763968	0	0.004462287	0.073571651	0	0.227086735	0	0	0	0.115759948	0	0	0	0.48834639	0.87582269	2.509992595
540	0.140016644	0.045248907	0.155082099	0.020826663	0	0.098156674	0	0.149151946	0	0	0	0.098327425	0.202366557	0.964412173	0.003745743	0.091959523	0	0	0	0.242906888	0	0	0.016	0.233353512	1.015814907	2.212201243
541	0	0.164647434	0.285149442	0	0.05435137	0.195611041	0.037940344	0	0	0	0.144878513	0	0	0.614748486	0	0.141883149	0	0	0	0.118087367	0.037775248	0.009331249	0.034	0.18282018	1.028222797	1.804403642
542	0.993107814	0	0.217645183	0	0	0	0	0.004124132	0.172215016	0.043667643	0.112824848	0	0	0.732857356	0	0.029443368	0	0	0	0.002433349	0.044503891	0	0	0.488931913	0.878578142	2.3528226
543	0.330855748	0	0.193054698	0.169855114	0	0.380181099	0.038460379	0.029416656	0	0	0.399617418	0	0.131615969	0.56756931	0	0.255501632	0	0	0	0.351297345	0.084447786	0.002976633	0.014	0.268307982	0.976778547	2.934849786
544	0.299309981	0	0.177960341	0.199563185	0	0.57296374	0.084758519	0.04319251	0	0	0.207953136	0	0	0.387813749	0.012768721	0.141668883	0	0	0	0.314626088	0	0.036473265	0.014	0.283576907	0.971016224	2.479052118
545	0	0.417000135	0.432301057	0.051417564	0	0.501519681	0	0.060203199	0	0	0.343538029	0.047623433	0.215868575	0.104912234	0.2938909	0	0	0.044204238	0.162955454	0	0.058990534	0	0.016	0.252964247	0.987984104	2.734425034
546	0	0.062634735	0.412207528	0.381992582	0	0	0.243188737	0.124897752	0.25431666	0	0.505841856	0	0	0	0.042848317	0.42801631	0.092875621	0.001814181	0	0.701915265	0	0.033188223	0.014	0.285521928	0.973754397	3.285737768
547	0.370400753	0	1.410825864	0.30141734	0	0.139537476	0.195027047	0	0	0	0.082220078	0	0	0.025083109	0	0.072858561	0	0.049825444	0	0.00011253	0	0.077121927	0	0.568205956	0.845190756	2.72443013
548	0.321205855	0	0.488113097	0	0	0.485681629	0.118366841	0	0	0	0.141427934	0	0.051829344	0.336886778	0.001199323	0.045833229	0	0	0	0.201631508	0.110326806	0	0.002	0.439346991	0.898386114	2.302502344
549	0.315667426	0	0.642165751	0	0.092050976	0.295040576	0	0	0	0	0	0.101273365	0.131213187	0.07502739	0	0	0.084304804	0.051186908	0	0.069651805	0.008796974	0	0.036	0.176930302	1.06891967	1.866379162
550	0.449399229	0	0.371887459	0.073966784	0	0.575293665	0.149656035	0.053001559	0	0	0.314578006	0	0.135341939	0.418719778	0	0.1151392	0	0	0	0.013371969	0.003138301	0	0.002	0.402309714	0.916527799	2.673493923
551	0.853827494	0	0.705861587	0.246746781	0	0.594054997	0.160704787	0.049340285	0	0	0.333952643	0	0.065490704	0.154289245	0	0.028414097	0	0	0	0.259728127	0.001316336	0	0	0.514113473	0.857550779	3.453727083
552	0	0.116115343	0.13928899	0.030373372	0	0.343654437	0.180365474	0.082401189	0	0	0.069757811	0	0	1.125043971	0.18402526	0.210214124	0	0	0	0.261137654	0	0	0.006	0.343034968	0.953228737	2.742377625
553	1.707837857	0	0.424377685	0	0	1.211278144	0.106698619	0.324508413	0	0	0.031907407	0	0.094018954	0.26189037	0.025101784	0.415730447	0	0.077378484	0.061758874	0.102886403	0.03648799	0	0	0.491007481	0.870956255	4.881861431
554	0.065592184	0.023813565	0.227569623	0	0	0.545846388	0	0	0	0	0.166960581	0	0.051754712	0.396322833	0	0.151972768	0	0.015783773	0	0.256792593	0	0	0.036	0.164426637	1.02324483	1.902409019
555	0.168469233	0	0.23963507	0.027536852	0	0.205390137	0.013353717	0.013273426	0.066413718	0	0.035385696	0	0.01200537	1.393559802	0.033936912	0.114289872	0	0	0	0.036484131	0	0	0	0.453665984	0.905932248	2.359733937
556	2.240537051	0	0.571930246	0.265562411	0.176127242	0.51648914	0.213703962	0.201083359	0.27667441	0	0.20924496	0	0.122575589	1.934725437	0.11739415	0.599293417	0	0	0	0.752951169	0	0	0.002	0.429047129	0.903996652	8.198292543
557	0.049883304	0	0.434778834	0	0	0.381117545	0.051700614	0	0	0	0.061409203	0	0	0.416185741	0	0.193532116	0.002468159	0.038381627	0	0.286236665	0	0.051152385	0.06	0.143565492	1.040861139	1.966846191
558	0.287911957	0	0.646818744	0	0	0.442974338	0	0.02505732	0.099149036	0	0.195573967	0	0	0.88375852	0	0.306654364	0	0.029861778	0	0.39044965	0	0	0.004	0.358364432	0.941461236	3.308209673
559	0.522275691	0	0.311469584	0.130432787	0	0.001510382	0	0.241221435	0.137389109	0	0	0.104624502	0.032981165	1.448139148	0.04621169	0.246550575	0	0	0	0.246331354	0	0	0.006	0.349441777	0.952640273	3.469137422
560	0.165371848	0	0.383933526	0	0	0.352596955	0.083675463	0	0	0	0.040262191	0	0.133029523	0.208476282	0.010278151	0.161165767	0	0	0	0.143206789	0.004052121	0	0.008	0.333299915	0.950608897	1.686048615
561	0.303353657	0	0.326018373	0	0	0.419022501	0	0.035719491	0.144724489	0	0.227656219	0	0	0.805662872	0	0.345084416	0	0.020473648	0	0.473883313	0	0	0.01	0.304373533	0.964913368	3.10159898
562	0.43257209	0	0.135455239	0.031371704	0	0.66380581	0	0	0	0	0	0.165928309	0.088962442	0.008910928	0	0.090285798	0	0.053001764	0	0.368545059	0.011584419	0	0.014	0.266941578	0.988464749	2.050423563
563	0.863041658	0	0.685509052	0	0	0.247891474	0	0.049786144	0	0	0.157000906	0	0.078535597	0.19258881	0	0.036062383	0	0	0.071493607	0.182616789	0	0	0	0.561094648	0.8306656	2.564526419
564	0.188275594	0	0.389407388	0	0.119532133	0.133964372	0.255081779	0	0	0	0.272193487	0	0.115885633	0.16110501	0	0	0	0.002736572	0	0.098335797	0	0	0.036	0.172150213	1.030787269	1.736517765
565	0.274946456	0	0.278784239	0.101527709	0	0.559162561	0	0.006494115	0	0	0.217249036	0	0	0.664116891	0.00531938	0.214639363	0	0	0.093252074	0.152119345	0	0.006579323	0.008	0.319313263	0.955527045	2.574190492
566	0	0.120982806	0.274880385	0.031401906	0.280690776	0.204501956	0	0	0	0	0.202174437	0	0.001324699	0.478381501	0.005408161	0.146987142	0	0	0	0.177232453	0.012359718	0	0.412	0.037117312	1.080248965	1.93632594
567	0.16373397	0	0.755998114	0	0.142649388	0.136465252	0	0	0.01508185	0	0.079719146	0	0	0.508505872	0	0.17557586	0	0	0	0.102386367	0	0	0	0.518440721	0.857731905	2.08011582
568	0	0.610358948	0.184052506	0	0.017351865	0.813910974	0.03489614	0	0	0	0.191204189	0	0.065189548	0.190430568	0	0.080477283	0.064006745	0.029454762	0	0.2406944	0.052697038	0	0.002	0.449732199	0.892495864	2.574724966
569	0.088375323	0	0.434631161	0	0.081642048	0.290592595	0	0	0	0	0.13806071	0	0.003989075	0.30743139	0	0.057361371	0	0.039375286	0	0.337631961	0.063383653	0.046523367	0.008	0.333108923	0.952762267	1.888997939
570	0.354218639	0	0.623374786	0.429769034	0	0.937003294	0	0.152332375	0	0	0	0.070087934	0.240305614	0.237535237	0.028632887	0.515041576	0	0.030652271	0	1.091688337	0.051113455	0.012812063	0.01	0.31072655	0.960225287	4.774567504
571	0.015586088	0.204439373	0.268914137	0.006709616	0	1.017842942	0.00635205	0	0	0	0.0319077	0	0.083434546	0.163742881	0.010102274	0.254186295	0.069163759	0	0.168630938	0.064884212	0	0	0.012	0.302433402	0.960659778	2.365896811
572	0.15490027	0	0.43421379	0	0	0.550223209	0	0	0	0	0.200021825	0	0	0.332387074	0	0.151817401	0	0	0	0.384803012	0	0	0.006	0.338990838	0.949293947	2.208366582
573	0.090452471	0	0.381957878	0.044810997	0.007559607	0.077173278	0.034001101	0.214607774	0.034710726	0	0.069260606	0.106400328	0.001248633	0.231068166	0.178586885	0.183175037	0.015411371	0	0	0.400466556	0.007043426	0	0.01	0.309746377	0.963726687	2.077934841
574	0.148471366	0.023683927	0.374353727	0.291954595	0	0.71190649	0.11147641	0.147143888	0	0	0.256042111	0	0.082208134	0.42073728	0	0.08009431	0	0	0	0.659564827	0.129349885	0	0.014	0.28400431	0.971970428	3.43698695
575	0.105024642	0	0.380392702	0.019583031	0	0.821617663	0.143205985	0	0	0	0.170722693	0	0.08364532	0.114365814	0	0.094841033	0.041216297	0.000105958	0	0.181770575	0.036927541	0	0.014	0.2784543	0.974242374	2.193419251
576	0.240884934	0	0.109488461	1.022463478	0	0	0	0.644278626	0	0	0	0	0.871858427	0.093782049	0	0	0	0.110569179	0	0.201409971	0	0.116367896	0.562	0.012031804	1.095069278	3.41110302
577	0.108536367	0	0.189724076	0	0	0.722187767	0.098736536	0	0	0	0.098541301	0	0.049030418	0.521052485	0.005754905	0.15225644	0	0.020075052	0	0.423463781	0.163928148	0.035921079	0.032	0.18770233	1.01172195	2.589208356
